# Supplementary material for: Exploring the mechanism of Jinlida granules against type 2 diabetes mellitus by an integrative pharmacology strategy
Source: Sci Rep. 2024 May 4;14:10286. doi: 10.1038/s41598-024-61011-8 (PMC11069553; doi:10.1038/s41598-024-61011-8)
Supplement: Supplementary file 1 — Supplementary Information. [file 41598_2024_61011_MOESM1_ESM.xls]

## Sheet: Sheet1
Supplymentary Table S1: Herbs of Jinlida granules
Herb English name	Herb Chinese name	Abbraviation	Parts of the plant used
Ginseng	Ren Shen	RS	Root
Rhizome of Fragrant Solomonseal	Huang Jing	HJ	Rhizome
Rhizome of Swordlike Atractylodes	Cang Zhu	CZ	Rhizome
root of Lightyellow sophora	Ku Shen	KS	Root
Liriope Equivalent plant: Liriope spicata var prol	Mai Dong	MD	Root
Radix Rehmanniae	Di Huang	DH	Root
Tuber Fleeceflower	He Shou Wu	HSW	Root
Asiatic Cornelian Cherry Fruit	Shan Zhu Yu	SZY	Sarcocarp
Indian Bread	Fu Ling	FL	Sclerotium
Fortune Eupatorium Herb	Pei Lan	PL	Stem and leaf
rhizome of Chinese Goldthread	Huang Lian	HL	Rhizome
rhizome of Common Amarrhe	Zhi Mu	ZM	Rhizome
Epimrdii Herba	Yin Yang Huo	YYH	Stem and leaf
root of Ligulilobe sage	Dan Shen	DS	Rhizome
Thomson Kudzuvine	Fen Ge	FG	Root
Litchi seed	Li Zhi He	LZH	Seed
root - bark of Chinese Wolfberry	Di Gu Pi	DGP	velamen
Supplementary Table S2: Network analysis of JLD granule-active component
Name	Compound	Herb	Degree	Predicted targets against T2DM
RS1	Aposiopolamine	RS	1	CHRM3,CHRM1,SLC6A2,SLC6A3,ADRB2,SLC6A4,GABRA1,DPP4
RS2	Deoxyharringtonine	RS	1	AR,NR3C2
RS3	Dianthramine	RS	1	PTGS1，PTGS2，HSP90AB1
RS4	arachidonate	RS	1	PTGS1，PTGS2，RXRG，NCOA2
RS5	Frutinone A	RS	1	PTGS1，AR，SCN5A，PPARG，PTGS2，RXRA，PDE3A，ADRB2，GABRA1，DPP4，HSP90AB1，PIK3CG，CHRNA7，PRKACA，ACHE
RS6	ginsenoside rh2	RS	1	BAX,TNF,CASP3,PTGS2,NFKBIA,IL1B,CASP1,IFNG,ADCYAP1,PSMG1,MAP2K4,SLC2A4
RS7	Ginsenoside-Rh4_qt	RS	1	NR3C2,NCOA2
RS8	Girinimbin	RS	1	PTGS1,SCN5A,PTGS2,RXRA,ADRB2,GABRA1,PIK3CG,CHRNA7,PRKACA,NCOA2
RS9	Panaxadiol	RS	1	NR3C1
RS10	suchilactone	RS	1	DPP4,KCNH2,SCN5A,PTGS2,F7,PTPN1,ADRB2,HSP90AB1,NCOA1,KCNMA1,PTGS1,RXRA,PDE3A,ADRA1D,PRKACA
RS11	alexandrin_qt	RS	1	PGR
RS12	Fumarine	RS	1	PTGS1,CHRM3,KCNH2,CHRM1,SCN5A,CHRM5,PTGS2,HTR3A,F7,OPRD1,HTR2A,ADRA1B,ADRB2,ADRA1D,OPRM1,HSP90AB1,PRKACA,SLC6A4,CACNA1S,PDE3A,SLC6A3,TOP2A,DRD1,KDR
HJ1	baicalein	HJ	1	PTGS1,AR,PTGS2,HSP90AB1,PRKACA,DPP4,PIK3CG,PDE3A,PRSS1,NCOA2,NCOA1,RELA,AKT1,VEGFA,BCL2,FOS,BAX,MMP9,CASP3,TP53,HIF1A,FOSL1,FOSL2,CDK1,CCNB1,MPO,AHR,IGF2,CYCS,NFATC1,TDRD7,EGLN1,NOX5,APOD
HJ2	3'-Methoxydaidzein	HJ	1	NOS2,PTGS1,ESR1,AR,PPARG,PTGS2,RXRA,ESR2,MAPK14,GSK3B,HSP90AB1,CDK2,CHEK1,PRKACA,PRSS1,PIM1,CCNA2,NCOA1
HJ3	4',5-Dihydroxyflavone	HJ	1	PTGS1,AR,PTGS2,DPP4,HSP90AB1,PIK3CG,PRKACA
HJ4	(+)-Syringaresinol-O-beta-D-glucoside	HJ	1	TOP2A
CZ1	wogonin	CZ	1	NOS2,PTGS1,ESR1,AR,SCN5A,PPARG,PTGS2,RXRA,PDE3A,DPP4,MAPK14,GSK3B,HSP90AB1,CDK2,PIK3CG,CHEK1,PRKACA,PRSS1,ADRB2,GABRA1,RELA,AKT1,CCND1,BCL2,CDKN1A,EIF6,BAX,CASP9,KDR,TNF,JUND,IL6,AHSA1,CASP3,TP53,BBC3,TEP1,MMP1,CCL2,PRKCD,PTGER3,FN1,CXCL8,MCL1
CZ2	NSC63551	CZ	1	PGR
CZ3	3β-acetoxyatracty	CZ	1	DRD1,CHRM3,CHRM1,AR,SCN5A,PTGS2,NOS3,RXRA,ACHE,PDE3A,HTR2A,SLC6A2,ADRA1A,CHRM2,SLC6A3,ADRB2,SLC6A4,OPRM1,GABRA1,DPP4
CZ4	beta-daucosterol_qt	CZ	1	PGR
KS1	(2R)-5,7-dihydroxy-2-(4-hydroxyphenyl) chroman-4-one	KS	1	PTGS1,ESR1,PTGS2,HSP90AB1,PRKACA,PGR,NR3C2,NR3C1
KS2	Inermine	KS	1	PTGS1,CHRM3,SCN5A,PTGS2,HTR3A,RXRA,ADRA1B,ADRA1D,PIK3CG,PRKACA,PRSS1,CHRM1,ADRB2,OPRM1,HSP90AB1
KS3	sophocarpine	KS	1	TNF,IL6
KS4	Wighteone	KS	1	NOS2,ESR1,AR,SCN5A,PPARG,PTGS2,ESR2,DPP4,MAPK14,GSK3B,CDK2,CHEK1,PRSS1,PIM1,CCNA2,TOP2A
KS5	sophoridine	KS	1	TNF,IL6
KS6	formononetin	KS	1	NOS2,PTGS1,CHRM1,ESR1,AR,PPARG,PTGS2,RXRA,PDE3A,ADRA1A,SLC6A3,ADRB2,SLC6A4,ESR2,DPP4,MAPK14,GSK3B,HSP90AB1,CDK2,CHEK1,PRKACA,PRSS1,PIM1,CCNA2,NOS3,ACHE,JUND,IL4,ATP5F1B,MT-ND6,HSD3B2,HSD3B1
KS7	cis-Dihydroquercetin	KS	1	PTGS1,PTGS2,HSP90AB1,PIK3CG,RXRA,AKR1B1
KS8	5,7-dihydroxy-2-(3-hydroxy-4-methoxyphenyl) chroman-	KS	1
	4-one			RELA,MMP2,TNF,IL6,CASP3,MYC,ICAM1,HPSE,IER3IP1,CD44
KS9	matrine	KS	1	RELA,MMP2,TNF,IL6,CASP3,MYC,ICAM1,HPSE,IER3IP1,CD44
KS10	Glyceollin	KS	1	NOS2,PTGS1,ESR1,SCN5A,PTGS2,TOP2A,ESR2,GSK3B,CDK2,PRSS1,PIM1,CCNA2,NCOA2,NCOA1
KS11	Hyperforin	KS	1	CYP3A4,ICAM1,CXCL8,NR1I2
KS12	(2S)-7-hydroxy-2-(4-hydroxyphenyl)-5-methoxy-8-(3-methylbut-2-enyl)chroman-4-one	KS	1	NOS2,KCNH2,ESR1,SCN5A,PTGS2,NOS3,KDR,ADRA1B,TOP2A,HSP90AB1,NCOA2,NCOA1
KS13	kushenin	KS	1	NOS2,PTGS1,ESR1,SCN5A,PTGS2,RXRA,ADRB2,ESR2,DPP4,HSP90AB1,PIK3CG,PRKACA,PRSS1,NCOA1
KS14	kushenol J_qt	KS	1	PTGS1,SCN5A,PTGS2,RXRA,ADRB2,HSP90AB1,PRKACA
KS15	kushenol,t	KS	1	PTGS2,F7,KDR,TOP2A
KS16	leachianone,g	KS	1	NOS2,ESR1,SCN5A,PTGS2,KDR,TOP2A,HSP90AB1,NCOA1
KS17	Norartocarpetin	KS	1	PTGS1,AR,PTGS2,HSP90AB1,PRKACA
KS18	Phaseolin	KS	1	NOS2,PTGS1,CHRM3,CHRM1,ESR1,AR,SCN5A,PPARG,PTGS2,RXRA,ADRA1B,ADRB2,ADRA1D,ESR2,MAPK14,GSK3B,CDK2,RXRB,PRSS1,PIM1,CCNA2,NCOA2
KS19	(-)-Maackiain-3-O-glucosyl-6'-O-malonate	KS	1	TOP2A
MD1	Ophiopogonone B	MD	1	CRYZ，VKORC1，NQO1
MD2	6-Aldehydo-Isoophipogonone B	MD	1	CRYZ，VKORC1，NQO1
MD3	Ophiopogonanone A	MD	1	SOAT1,MTTP,CNR2,CNR1,SOAT2,DRD2,PAWR
MD4	Methyl Ophiopogonanone B	MD	1	SOAT1,DRD2,ABHD6,GPR55,MTTP,PAWR,MGLL,CHRNB2,C3,CNR2,AKT1,FCER1G,CETP,CNR1,CD36,SUMO1,FCER1A,PLIN5,SOAT2,CCR7,APOH,CAV3
MD5	Methyl Ophiopogonanone A	MD	1	SOAT1,MTTP,DRD2,PAWR,CNR2,CNR1,SOAT2
MD6	Ophiopogonanone C	MD	1	SOAT1,MTTP,CNR2,CNR1,SOAT2
MD7	Ophiopogonanone E	MD	1	SOAT1,DRD2,ABHD6,GPR55,MTTP,PAWR,MGLL,CHRNB2,C3,CNR2,AKT1,FCER1G,CETP,CNR1,CD36,SUMO1,FCER1A,PLIN5,SOAT2,CCR7,APOH,CAV3
MD8	N-Trans-Feruloyltyramine	MD	1	MTNR1A,MTNR1B,HTR2C
MD9	Orchinol	MD	1	TYR,PRKCA,DGKA,GPR143,DCT,NR1I2,PRKCB,TYRP1,ALOX5,SEC14L4,SEC14L3,PPP2CB,AP3D1,PPP2CA,SEC14L2,OCA2
HSW1	Chrysarobin	HSW	1	ALOX5,ALOX5
HSW2	Rhein			PPARG,MPL,IL1B,TYMS,IL13,PTGS1,APOA2,PTGS2,SHMT1,SERPINB7,ALOX5,SERPINE1
HSW3	Polygodial	HSW	1	CYP17A1,ACHE,NR3C1,SIX3,DNM3,AGRN,ESR1,BCHE,ANXA1,CRP,ASCL1,CHKA,PGR,COLQ,SLC5A7,ENPP6,OPRK1,SRD5A1,NRG1,CDH8,GRIN1,NR3C2,AR,DMGDH,ALDH7A1,FNTA
HSW4	N-Trans-Feruloyltyramine	HSW	1	MTNR1A,MTNR1B,HTR2C
HSW5	Tetrahydroxytaxadiene	HSW	1	ESR1,PGR,VDR,TH,TPH1,PAH,NOS3
HSW6	Fetidine	HSW	1	HTR2A,HTR1D,HTR1A,HTR3A,HTR2B,DRD2,ADRA2C,DRD1,ADRA2A,ACHE,CHRM2,HTR1B,DRD4,DRD3,ADRA2B,HTR2C,DRD5
SZY1	Ethyl linolenate	SZY	1	PTGS1,NCOA2
SZY2	Leucanthoside	SZY	1	TOP2A,PIM1,PTPN1
SZY3	2,6,10,14,18-pentamethylicosa-2,6,10,14,18-pentaene	SZY	1	PTGS2
SZY4	Cornudentanone	SZY	1	PTGS2,NCOA2
SZY5	Hydroxygenkwanin	SZY	1	NOS2,PTGS1,PTGS2,DPP4,HSP90AB1,PRKACA,PRSS1,NCOA2,PIK3CG
SZY6	Telocinobufagin	SZY	1	NR3C2,NR3C1
SZY7	Tetrahydroalstonine	SZY	1	NOS2,PTGS1,DRD1,CHRM3,KCNH2,CHRM1,AR,SCN5A,PPARG,CHRM5,PTGS2,ADRA2C,OPRD1,ACHE,HTR2A,ADRA1B,ADRB2,ADRA1D,SLC6A4,OPRM1,DPP4,HSP90AB1,PRKACA,PRSS1
FL1	(2R)-2-[(3S,5R,10S,13R,14R,16R,17R)-3,16-dihydroxy-4,4,10,13,14-pentamethyl-2,3,5,6,12,15,16,17-octahydro-1H-cyclopenta[a]phenanthren-17-yl]-6-methylhept-5-enoic acid	FL	1	NR3C2,NCOA2
FL2	trametenolic acid	FL	1	NR3C2
FL3	Cerevisterol	FL	1	NR3C2
FL4	ergosta-7,22E-dien-3beta-ol	FL	1	PGR
FL5	Ergosterol peroxide	FL	1	PGR
PL1	7-acetoxy-8-hydroxy-9-isobutyryloxythymol	PL	1	PTGS2,ADRB2,PRSS1,ADRA1B
PL2	9-acetoxy-8,10-epoxy-6-hydroxythymol 3-O-angelate	PL	1	PTGS1,SCN5A,PTGS2,RXRA,PDE3A
PL3	Eupatoriopicrin	PL	1	PTGS2,PTPN1,HSP90AB1,PRSS1,NCOA2
PL4	Eupaformosanin	PL	1	PTGS2,PTPN1,PRSS1,NCOA2,NCOA1
HL1	berberine	HL	1	NOS2,PTGS1,KCNH2,ESR1,AR,SCN5A,PTGS2,NOS3,RXRA,ADRB2,HSP90AB1,PRKACA,PRSS1,NCOA2
HL2	berberrubine	HL	1	NOS2,PTGS1,KCNH2,ESR1,AR,SCN5A,PTGS2,NOS3,RXRA,PRKACA,PRSS1,NCOA2
HL3	epiberberine	HL	1	NOS2,KCNH2,ESR1,AR,PTGS2,NOS3,RXRA,PRKACA,PRSS1,NCOA2,PDE10A
HL4	(R)-Canadine	HL	1	PTGS1,CHRM3,KCNH2,CHRM1,SCN5A,CHRM5,PTGS2,HTR3A,ADRA2C,OPRD1,HTR2A,HTR2C,ADRA1B,SLC6A3,ADRB2,ADRA1D,SLC6A4,OPRM1,HSP90AB1,PRKACA,PDE10A,DRD1,DRD5,RXRA,SLC6A2,ADRA1A,CHRM2,KCNMA1
HL5	Berlambine	HL	1	NOS2,PTGS1,CHRM3,KCNH2,AR,SCN5A,PTGS2,NOS3,F7,RXRA,ADRA1B,ADRB2,ADRA1D,HSP90AB1,PRKACA,PRSS1,NCOA2,KCNMA1
HL6	Corchoroside A_qt	HL	1	NR3C2,NCOA2
HL7	palmatine	HL	1	NOS2,PTGS1,KCNH2,ESR1,AR,SCN5A,PTGS2,NOS3,RXRA,ADRB2,ESR2,HSP90AB1,PRSS1,PIM1,NCOA2,PRKACA,CDK2,F7
HL8	coptisine	HL	1	NOS2,PTGS1,KCNH2,ESR1,AR,SCN5A,PTGS2,NOS3,PRSS1
HL9	Worenine	HL	1	NOS2,PTGS1,ESR1,AR,PTGS2,CHEK1,PIM1
ZM1	asperglaucide	ZM	1	KCNH2,PTGS2,PRSS1
ZM2	Anemarsaponin F_qt	ZM	1	NR3C1
ZM3	Hippeastrine	ZM	1	CHRM3,CHRM1,AR,SCN5A,OPRD1,ADRA1B,OPRM1,GABRA1,HSP90AB1,PIK3CG,CHRNA7
ZM4	Timosaponin B III_qt	ZM	1	PGR,NR3C1
ZM5	Icariin I	ZM	1	TOP2A
ZM6	Anemarsaponin C_qt	ZM	1	PGR,NR3C2,NR3C1
ZM7	(Z)-3-(4-hydroxy-3-methoxy-phenyl)-N-[2-(4-hydroxyphenyl)ethyl]acrylamide	ZM	1	PTGS1,PTGS2,PDE3A,ADRA1B,ADRB2,HSP90AB1,LTA4H
ZM8	coumaroyltyramine	ZM	1	CHRM1,ADRB1,PTGS2,ADRB2,HSP90AB1,LTA4H,PRKACA,PTGS1
YYH1	24-epicampesterol	YYH	1	PGR,NCOA2
YYH2	Chryseriol	YYH	1	NOS2,PTGS1,ESR1,AR,PPARG,PTGS2,DPP4,MAPK14,GSK3B,HSP90AB1,CDK2,PIK3CG,CHEK1,PRKACA,PRSS1,NCOA2,NCOA1
YYH3	olivil	YYH	1	PTGS2,HSP90AB1,NCOA2
YYH4	C-Homoerythrinan, 1,6-didehydro-3,15,16-trimethoxy-, (3.beta.)-	YYH	1	PTGS1,DRD1,CHRM3,KCNH2,CHRM1,AR,DRD5,ADRB1,SCN5A,CHRM5,PTGS2,ADRA2A,HTR1A,HTR3A,OPRD1,PDE3A,HRH1,HTR2A,SLC6A2,ADRA1A,HTR2C,CHRM2,ADRA2B,ADRA1B,SLC6A3,ADRB2,ADRA1D,SLC6A4,DRD2,OPRM1,GABRA1,HTR1B,CHRNA7,GABRG3
YYH5	Yinyanghuo A	YYH	1	ESR1,AR,PTGS2,TOP2A,PRSS1,PIM1,NCOA2
YYH6	Yinyanghuo C	YYH	1	NOS2,AR,PTGS2,ACHE,ESR2,DPP4,CDK2,PRSS1,NCOA2
YYH7	Yinyanghuo E	YYH	1	NOS2,AR,PTGS2,ACHE,TOP2A,DPP4,PRKACA,PRSS1,NCOA2
YYH8	6-hydroxy-11,12-dimethoxy-2,2-dimethyl-1,8-dioxo-2,3,4,8-tetrahydro-1H-isochromeno[3,4-h]isoquinolin-2-ium	YYH	1	PTGS1,PTGS2,TOP2A,HSP90AB1,KCNMA1
YYH9	8-(3-methylbut-2-enyl)-2-phenyl-chromone	YYH	1	NOS2,PTGS1,CHRM3,CHRM1,ESR1,AR,ADRB1,SCN5A,PPARG,PTGS2,NOS3,RXRA,ACHE,PDE3A,ADRA1B,SLC6A3,ADRB2,ADRA1D,SLC6A4,ESR2,GABRA1,DPP4,MAPK14,GSK3B,HSP90AB1,CDK2,CHEK1,PIM1,CCNA2
YYH10	Anhydroicaritin-3-O-alpha-L-rhamnoside	YYH	1	TOP2A
YYH11	1,2-bis(4-hydroxy-3-methoxyphenyl)propan-1,3-diol	YYH	1	ESR1,SCN5A,PTGS2,ADRA1B,ADRB2,HSP90AB1,CDK2,PIM1,CCNA2,NCOA2
YYH12	Icariin	YYH	1	TOP2A
YYH13	Icariside A7	YYH	1	PTGS2,TOP2A,NCOA2
DS1	1,2,5,6-tetrahydrotanshinone	DS	1	PTGS1,CHRM3,CHRM1,SCN5A,CHRM5,PTGS2,HTR3A,RXRA,OPRD1,PDE3A,ADRA1A,CHRM2,ADRA1B,SLC6A3,ADRB2,ADRA1D,TOP2A,OPRM1,GABRA1,HSP90AB1,CHRNA7,NCOA2,NCOA1,DRD1,HTR2A,SLC6A4
DS2	Poriferasterol	DS	1	PGR,NR3C2
DS3	isoimperatorin	DS	1	PTGS2
DS4	sugiol	DS	1	CHRM3,CHRM1,SCN5A,CHRM5,PTGS2,OPRD1,ACHE,ADRA1A,CHRM2,ADRA1B,ADRB2,ADRA1D,DRD2,OPRM1,CHRNA7
DS5	Dehydrotanshinone II A	DS	1	DRD1,CHRM3,CHRM1,ESR1,AR,SCN5A,PPARG,CHRM5,PTGS2,OPRD1,ACHE,HTR2A,ADRA1A,ADRB2,OPRM1,GABRA1,DPP4,CHRNA7,NCOA1
DS6	digallate	DS	1	PTGS2,HSP90AB1,AKR1B1
DS7	5,6-dihydroxy-7-isopropyl-1,1-dimethyl-2,3-dihydrophenanthren-4-one	DS	1	PTGS1,CHRM3,CHRM1,SCN5A,PTGS2,RXRA,ACHE,ADRA1A,ADRA1B,ADRB2,TOP2A,OPRM1,NCOA2,NCOA1
DS8	2-isopropyl-8-methylphenanthrene-3,4-dione	DS	1	PTGS1,DRD1,CHRM3,CHRM1,ESR1,AR,SCN5A,PPARG,CHRM5,PTGS2,NOS3,HTR3A,RXRA,HTR2A,ADRA1A,CHRM2,ADRA1B,SLC6A3,ADRB2,ADRA1D,SLC6A4,OPRM1,GABRA1,CDK2,PIK3CG,CHRNA7,PRKACA,CCNA2,NCOA2
DS9	3α-hydroxytanshinoneIIa	DS	1	CHRM1,SCN5A,CHRM5,PTGS2,OPRD1,ACHE,ADRB2,OPRM1,DPP4,CHRNA7,PRSS1,NCOA1
DS10	(E)-3-[2-(3,4-dihydroxyphenyl)-7-hydroxy-benzofuran-4-yl]acrylic acid	DS	1	PTGS2,PTPN1,HSP90AB1
DS11	4-methylenemiltirone	DS	1	PTGS1,DRD1,CHRM3,CHRM1,ESR1,AR,SCN5A,PPARG,CHRM5,PTGS2,NOS3,ADRA2A,ADRA2C,RXRA,OPRD1,HTR2A,ADRA1A,CHRM2,ADRA1B,SLC6A3,ADRB2,ADRA1D,TOP2A,SLC6A4,DRD2,OPRM1,GABRA1,CHRNA7,PRKACA,NCOA2,NCOA1
DS12	2-(4-hydroxy-3-methoxyphenyl)-5-(3-hydroxypropyl)-7-methoxy-3-benzofurancarboxaldehyde	DS	1	NOS2,ESR1,AR,PPARG,ESR2,MAPK14,GSK3B,HSP90AB1,CDK2,PIM1,CCNA2
DS13	formyltanshinone	DS	1	PTGS2,RXRA,DPP4,PIK3CG,PRKACA,NCOA1
DS14	3-beta-Hydroxymethyllenetanshiquinone	DS	1	DRD1,CHRM1,PTGS2,RXRA,OPRD1,ACHE,ADRA1A,ADRB2,OPRM1,DPP4,HSP90AB1,CHRNA7,PRSS1,NCOA1
DS15	Methylenetanshinquinone	DS	1	DRD1,CHRM3,CHRM1,SCN5A,CHRM5,PTGS2,RXRA,OPRD1,ACHE,HTR2A,ADRA1A,CHRM2,ADRB2,SLC6A4,OPRM1,GABRA1,DPP4,HSP90AB1,CHRNA7,PRSS1,NCOA1
DS16	przewalskin a	DS	1	NR3C2,NR3C1
DS17	przewalskin b	DS	1	PTGS2,PGR,NR3C2,NR3C1,NCOA2,NCOA1
DS18	Przewaquinone B	DS	1	PTGS2,RXRA,DPP4,HSP90AB1,PIK3CG,PRSS1,NCOA1
DS19	przewaquinone c	DS	1	PTGS1,DRD1,CHRM3,CHRM1,SCN5A,CHRM5,PTGS2,OPRD1,ACHE,ADRA1A,CHRM2,ADRB2,OPRM1,GABRA1,DPP4,HSP90AB1,PIK3CG,CHRNA7,NCOA1
DS20	(6S,7R)-6,7-dihydroxy-1,6-dimethyl-8,9-dihydro-7H-naphtho[8,7-g]benzofuran-10,11-dione	DS	1	PTGS2,ACHE,DPP4,HSP90AB1,PRSS1,NCOA1
DS21	przewaquinone f	DS	1	PTGS2,DPP4,PRSS1,NCOA1
DS22	sclareol	DS	1	PTGS2
DS23	tanshinaldehyde	DS	1	DRD1,CHRM1,PTGS2,OPRD1,ACHE,HTR2A,ADRB2,OPRM1,DPP4,CHRNA7,PRSS1,NCOA1
DS24	Danshenol B	DS	1	PTGS2,PGR,TOP2A,OPRM1,NR3C1,HSP90AB1,NCOA1
DS25	Danshenol A	DS	1	PTGS1,KCNH2,SCN5A,PTGS2,RXRA,PIK3CG,NCOA1,KCNMA1
DS26	Salvilenone	DS	1	PTGS1,ESR1,AR,CHRM5,PTGS2,HTR3A,ESR2,PIM1
DS27	cryptotanshinone	DS	1	PTGS1,DRD1,CHRM3,CHRM1,SCN5A,CHRM5,PTGS2,OPRD1,ADRA1A,CHRM2,ADRA1B,ADRB2,ADRA1D,TOP2A,OPRM1,CHRNA7,NCOA2,NCOA1,PGR,GABRA1,RELA,STAT3,CCND1,BCL2L1,TNF,APP,EDN1,BIRC5
DS28	dan-shexinkum d	DS	1	NOS2,PTGS1,KCNH2,CHRM1,ESR1,AR,SCN5A,PPARG,PTGS2,RXRA,ACHE,ADRA1B,ADRB2,TOP2A,ESR2,DPP4,GSK3B,CDK2,CHEK1,PRSS1,PIM1,CCNA2,NCOA2,NCOA1
DS29	danshenspiroketallactone	DS	1	PTGS1,DRD1,CHRM3,CHRM1,ESR1,SCN5A,CHRM5,PTGS2,RXRA,ACHE,ADRA1A,CHRM2,ADRA1B,ADRB2,ADRA1D,SLC6A4,OPRM1,GABRA1,DPP4,HSP90AB1,CHRNA7
DS30	deoxyneocryptotanshinone	DS	1	PTGS1,DRD1,CHRM3,CHRM1,ESR1,AR,SCN5A,CHRM5,PTGS2,NOS3,RXRA,OPRD1,ADRA1A,CHRM2,ADRA1B,ADRB2,ADRA1D,TOP2A,OPRM1,GSK3B,CDK2,CHRNA7,PIM1,NCOA2,NCOA1
DS31	dihydrotanshinlactone	DS	1	NOS2,PTGS1,DRD1,CHRM3,CHRM1,ESR1,AR,SCN5A,PPARG,CHRM5,PTGS2,HTR3A,RXRA,ACHE,PDE3A,HTR2A,ADRA1A,ADRA1B,PTPN1,SLC6A3,ADRB2,ADRA1D,SLC6A4,OPRM1,GABRA1,DPP4,GSK3B,PIK3CG,CHRNA7,PRKACA,PRSS1,PIM1,CCNA2
DS32	Dihydrotanshinone I	DS	1	PTGS1,SCN5A,PTGS2,HTR3A,RXRA,ADRA1A,ADRA1B,ADRB2,GABRA1,HSP90AB1,PIK3CG,CHRNA7,PRKACA,NCOA2,NCOA1
DS33	epidanshenspiroketallactone	DS	1	PTGS1,DRD1,CHRM3,CHRM1,ESR1,SCN5A,CHRM5,PTGS2,NOS3,RXRA,OPRD1,PDE3A,HTR2A,ADRA1A,CHRM2,ADRA1B,ADRB2,ADRA1D,SLC6A4,OPRM1,GABRA1,HSP90AB1,CDK2,CHRNA7,PIM1
DS34	C09092	DS	1	CHRM3,CHRM1,SCN5A,ACHE,ADRA1A,CHRM2,ADRA1B,ADRB2,ADRA1D,OPRM1
DS35	isocryptotanshi-none	DS	1	NOS2,PTGS1,DRD1,CHRM3,CHRM1,ESR1,AR,SCN5A,CHRM5,PTGS2,RXRA,OPRD1,ACHE,ADRA1A,CHRM2,ADRA1B,ADRB2,ADRA1D,TOP2A,DRD2,OPRM1,GABRA1,CDK2,CHRNA7,PRSS1,PIM1,NCOA2,NCOA1
DS36	Isotanshinone II	DS	1	NOS2,DRD1,CHRM3,CHRM1,ESR1,AR,SCN5A,CHRM5,PTGS2,RXRA,OPRD1,ACHE,ADRA1A,CHRM2,ADRB2,OPRM1,ESR2,GABRA1,DPP4,GSK3B,CDK2,CHRNA7,CHEK1,PIM1,CCNA2
DS37	manool	DS	1	NCOA2
DS38	miltionone Ⅰ	DS	1	PTGS1,CHRM3,CHRM1,ESR1,AR,SCN5A,PTGS2,RXRA,OPRD1,HTR2A,ADRA1A,CHRM2,ADRA1B,ADRB2,TOP2A,OPRM1,NR3C1,GSK3B,CDK2,CHRNA7,PIM1,CCNA2,NCOA2,NCOA1
DS39	miltionone Ⅱ	DS	1	PTGS2,ACHE,PGR,NR3C1,NCOA2,NCOA1
DS40	miltipolone	DS	1	ESR1,ACHE
DS41	Miltirone	DS	1	PTGS1,DRD1,CHRM3,CHRM1,ESR1,AR,DRD5,SCN5A,CHRM5,PTGS2,NOS3,ADRA2C,RXRA,OPRD1,ADRA1A,CHRM2,ADRA1B,SLC6A3,ADRB2,ADRA1D,TOP2A,OPRM1,CHRNA7,NCOA2
DS42	neocryptotanshinone ii	DS	1	PTGS1,DRD1,CHRM3,CHRM1,ESR1,AR,SCN5A,PTGS2,NOS3,RXRA,OPRD1,PDE3A,ADRA1A,CHRM2,ADRA1B,SLC6A3,ADRB2,ADRA1D,SLC6A4,OPRM1,GABRA1,GSK3B,HSP90AB1,CDK2,CHRNA7,PIM1,CCNA2
DS43	neocryptotanshinone	DS	1	PTGS1,CHRM3,CHRM1,SCN5A,PPARG,PTGS2,ADRA1B,ADRB2,ADRA1D,TOP2A,OPRM1,CHRNA7,NCOA2,NCOA1
DS44	1-methyl-8,9-dihydro-7H-naphtho[5,6-g]benzofuran-6,10,11-trione	DS	1	PTGS1,DRD1,CHRM3,SCN5A,CHRM5,PTGS2,RXRA,ACHE,ADRA1A,ADRB2,OPRM1,GABRA1,DPP4,HSP90AB1,PIK3CG,CHRNA7,NCOA1
DS45	prolithospermic acid	DS	1	NOS2,PTGS1,ESR1,AR,PTGS2,PTPN1,HSP90AB1,PRSS1
DS46	(2R)-3-(3,4-dihydroxyphenyl)-2-[(Z)-3-(3,4-dihydroxyphenyl)acryloyl]oxy-propionic acid	DS	1	ESR1,AR,PPARG,PTGS2,DPP4,PRSS1,CCNA2
DS47	salvianolic acid g	DS	1	PTGS2
DS48	salvianolic acid j	DS	1	F7,PTPN1,PRSS1
DS49	salvilenone Ⅰ	DS	1	PTGS2,RXRA,ACHE,PGR,PTPN1,NR3C1,NCOA2,NCOA1
DS50	salviolone	DS	1	PTGS1,DRD1,CHRM3,CHRM1,DRD5,SCN5A,CHRM5,PTGS2,ADRA2A,HTR1A,HTR3A,GABRA2,OPRD1,ACHE,PDE3A,HTR2A,GABRA5,SLC6A2,ADRA1A,HTR2C,CHRM2,ADRA2B,ADRA1B,SLC6A3,ADRB2,SLC6A4,DRD2,OPRM1,GABRA1,HTR1B,CHRNA7,GABRG3
DS51	(6S)-6-hydroxy-1-methyl-6-methylol-8,9-dihydro-7H-naphtho[8,7-g]benzofuran-10,11-quinone	DS	1	PTGS2,ACHE,DPP4,HSP90AB1,PRSS1,NCOA1
DS52	Tanshindiol B	DS	1	PTGS2,ACHE,DPP4,HSP90AB1,NCOA1
DS53	Przewaquinone E	DS	1	PTGS2,ACHE,DPP4,HSP90AB1,NCOA1
DS54	tanshinone iia	DS	1	DRD1,CHRM3,CHRM1,SCN5A,CHRM5,PTGS2,OPRD1,ACHE,ADRA1A,CHRM2,ADRB2,OPRM1,DPP4,CHRNA7,NCOA1,RXRA,RELA,BCL2,FOS,CDKN1A,MMP9,JUND,AHSA1,CASP3,TP53,NFKBIA,FASN,EDNRA,EDN1,CYP3A4,CYP1A2,MYC,CYP1A1,NR1I2,NPM1,ECE1,CALCR,ITGB3
DS55	(6S)-6-(hydroxymethyl)-1,6-dimethyl-8,9-dihydro-7H-naphtho[8,7-g]benzofuran-10,11-dione	DS	1	CHRM1,SCN5A,PTGS2,OPRD1,ACHE,ADRA1A,ADRB2,OPRM1,DPP4,CHRNA7,PRSS1,NCOA1
DS56	tanshinone Ⅵ	DS	1	PTGS1,ESR1,AR,SCN5A,PPARG,PTGS2,HSP90AB1,NCOA2,NCOA1
FG1	daidzein	FG	1	CRYZ,VKORC1,NQO1
LZH1	ent-Epicatechin	LZH	1	PTGS1,ESR1,PTGS2,HSP90AB1,PRKACA
DGP1	OIN	DGP	1	CHRM3,CHRM1,ADRB1,CHRM5,ADRA2A,HTR1A,ADRA2C,OPRD1,HTR2A,SLC6A2,ADRA1A,HTR2C,CHRM2,ADRA2B,ADRA1B,SLC6A3,ADRB2,SLC6A4,DRD2,OPRM1,GABRA1,HTR1B,DRD1,HRH1
DGP2	acacetin	DGP	1	NOS2,PTGS1,AR,PTGS2,DPP4,HSP90AB1,CDK2,PRKACA,PRSS1,NCOA2,NCOA1,PIK3CG,CHEK1,ADRB2,PDE3A,RELA,BCL2,CDKN1A,BAX,CASP3,TP53,CASP8,FASN,FASLG,CYP19A1
DGP3	Linarin	DGP	1	TOP2A
DGP4	scopolin	DGP	1	PTGS2,PTPN1
DGP5	Atropine	DGP	1	CHRM3,CHRM1,CHRM5,ADRA2A,OPRD1,HTR2A,SLC6A2,ADRA1A,HTR2C,CHRM2,ADRA1B,SLC6A3,ADRB2,SLC6A4,DRD2,OPRM1,GABRA1
DGP6	sugiol	DGP	1	CHRM3,CHRM1,SCN5A,CHRM5,PTGS2,OPRD1,ACHE,ADRA1A,CHRM2,ADRA1B,ADRB2,ADRA1D,DRD2,OPRM1,CHRNA7
DGP7	aurantiamide acetate	DGP	1	PRSS1
DGP8	CLR	DGP	1	PGR,NR3C2,NCOA2
A1	(2R)-7-hydroxy-2-(4-hydroxyphenyl)chroman-4-one	HJ/KS	2	PTGS1,ESR1,PTGS2,RXRA,PDE3A,ADRB2,HSP90AB1,PIK3CG,PRKACA,GABRA1,SLC6A4
A2	8-Isopentenyl-kaempferol	KS/YYH	2	ESR1,AR,PPARG,PTGS2,TOP2A,DPP4,GSK3B,HSP90AB1,CDK2,CHEK1,PRSS1,PIM1,PTGS1,SCN5A,F7,KDR,RXRA,MAPK14,CCNA2,KCNMA1,NCOA2,GABRA2,GABRA1,PDE3A,KCNH2,PYGM
A3	Anhydroicaritin	YYH/ZM	2	NOS2,PTGS1,CHRM3,KCNH2,CHRM1,ESR1,AR,SCN5A,PPARG,CHRM5,PTGS2,NOS3,RXRA,ACHE,ADRA1B,ADRB2,ESR2,DPP4,MAPK14,GSK3B,HSP90AB1,CDK2,CHEK1,RXRB,PRSS1,PIM1,NCOA2,F7,KDR,TOP2A,CCNA2,NCOA1,KCNMA1
A4	beta-sitosterol	HJ/DGP/LZH/RS/SZY	5	PGR,NCOA2,PTGS1,PTGS2,HSP90AB1,PIK3CG,KCNH2,PRKACA,DRD1,CHRM3,CHRM1,SCN5A,GABRA2,PDE3A,HTR2A,GABRA5,ADRA1A,CHRM2,ADRA1B,ADRB2,SLC6A4,OPRM1,GABRA1,CHRNA7,BCL2,BAX,CASP9,JUND,CASP3,CASP8,PRKCA,TGFB1,PON1,MAP2
A5	DFV	HJ/YYH	2	PTGS1,ESR1,PTGS2,RXRA,ADRB2,HSP90AB1,PIK3CG,PRKACA,SLC6A4
A6	Diop	RS/SZY	2	SCN5A,ADRB2,CHRM3
A7	diosgenin	HJ/ZM/MD	3	PGR,NR3C2,RELA,AKT1,VEGFA,CDKN1A,TP53,PTGS2,FASN,CAT,HIF1A,NR1I2,PLA2G4A,ABCC2,MTOR
A8	Ethyl oleate (NF)	LZH/SZY	2	NCOA2
A9	hederagenin	DGP/FL	2	PGR,NCOA2,CHRM3,CHRM1,GABRA2,CHRM2,ADRA1B,GABRA1,GRIA2,GABRA5,ADH1B,ADH1C,PTGS1,SCN5A,PTGS2,RXRA,PDE3A,SLC6A2
A10	Inermin	KS/RS	2	PTGS1,CHRM3,SCN5A,PTGS2,HTR3A,RXRA,ADRA1B,ADRB2,ADRA1D,SLC6A4,HSP90AB1,PIK3CG,CHRNA7,PRKACA,PRSS1,NCOA1
A11	kaempferol	YYH/ZM/RS	3	NOS2,PTGS1,AR,PPARG,PTGS2,HSP90AB1,PIK3CG,PRKACA,NCOA2,DPP4,PRSS1,PGR,CHRM1,NOS3,GABRA2,ACHE,SLC6A2,CHRM2,ADRA1B,GABRA1,TOP2A,F7,RELA,IKBKB,AKT1,BCL2,BAX,TNF,JUND,AHSA1,CASP3,MAPK8,XDH,MMP1,STAT1,CDK1,HMOX1,CYP3A4,CYP1A2,CYP1A1,ICAM1,SELE,VCAM1,NR1I2,CYP1B1,HAS2,GSTP1,AHR,PSMD3,SLC2A4,NR1I3,INSR,DIO1,PPP3CA,GSTM1,GSTM2,AKR1C3,SLPI
A12	Linoleyl acetate	YYH/DGP	2	PTGS1,PTGS2,NCOA2,RXRA
A13	luteolin	KS/YYH/DS/PL	4	PTGS1,AR,PTGS2,HSP90AB1,PRSS1,NCOA2,PRKACA,DPP4,PIK3CG,RELA,EGFR,AKT1,VEGFA,CCND1,BCL2L1,CDKN1A,CASP9,MMP2,MMP9,MAPK1,IL10,RB1,CDK4,TNF,JUND,IL6,CASP3,TP53,NFKBIA,XDH,TOP1,MDM2,APP,MMP1,PCNA,ERBB2,PPARG,HMOX1,CASP7,ICAM1,MCL1,BIRC5,IL2,CCNB1,TYR,IFNG,IL4,TOP2A,GSTP1,XIAP,SLC2A4,INSR,CD40LG,PTGES,ADCY2,MET
A14	Magnograndiolide	YYH/HL	2	GABRA2,GABRA1,GRIA2
A15	Mandenol	LZH/SZY	2	PTGS1,PTGS2,NCOA2
A16	poriferast-5-en-3beta-ol	YYH/SZY/DS	3	PGR,NCOA2
A17	quercetin	KS/Yyh/LZH/HL	4	PTGS1,AR,PPARG,PTGS2,HSP90AB1,PIK3CG,NCOA2,DPP4,AKR1B1,PRSS1,TOP2A,KCNH2,SCN5A,ADRB2,MMP3,PRKACA,F7,NOS3,RXRA,ACHE,GABRA1,RELA,EGFR,AKT1,VEGFA,CCND1,BCL2,BCL2L1,FOS,CDKN1A,EIF6,BAX,CASP9,PLAU,MMP2,MMP9,MAPK1,IL10,EGF,RB1,TNF,JUND,IL6,CDKN2A,AHSA1,CASP3,TP53,ELK1,NFKBIA,POR,ODC1,XDH,CASP8,TOP1,RAF1,PRKCA,MMP1,HIF1A,STAT1,RUNX1T1,CDK1,ERBB2,ACACA,HMOX1,CYP3A4,CYP1A2,CAV1,MYC,F3,GJA1,CYP1A1,ICAM1,IL…
A18	sitosterol	HJ/YYH/LZH/SZY/PL/DH	6	PGR,NCOA2,NR3C2
A19	Stigmasterol	ZM/DGP/LZH/RS/SZY/PL/DH/MD	8	NR3C2,NCOA2,ADH1C,RXRA,NCOA1,PTGS1,PTGS2,ADRA2A,SLC6A2,SLC6A3,ADRB2,AKR1B1,PLAU,LTA4H,PRKACA,CTRB1,CHRM3,CHRM1,ADRB1,SCN5A,HTR2A,ADRA1A,CHRM2,ADRA1B,GABRA1,CHRNA7
Supplementary Table S3：Information of 317 overlapping targets
NO.	Targets	Protein name	Protein Category	Protein function	Source
1	NOS2	Nitric Oxide Synthase 2	Protein Coding	Produces nitric oxide (NO) which is a messenger molecule with diverse functions throughout the body (PubMed:7531687, 7544004, 7682706, 7504305). In macrophages, NO mediates tumoricidal and bactericidal actions. Also has nitrosylase activity and mediates cysteine S-nitrosylation of cytoplasmic target proteins such PTGS2/COX2 (By similarity). As component of the iNOS-S100A8/9 transnitrosylase compl…	https://www.genecards.org/cgi-bin/carddisp.pl?gene=NOS2
2	PTGS1	Prostaglandin-Endoperoxide Synthase 1	Protein Coding	Dual cyclooxygenase and peroxidase that plays an important role in the biosynthesis pathway of prostanoids, a class of C20 oxylipins mainly derived from arachidonate ((5Z,8Z,11Z,14Z)-eicosatetraenoate, AA, C20:4(n-6)), with a particular role in the inflammatory response.The cyclooxygenase activity oxygenates AA to the hydroperoxy endoperoxide prostaglandin G2 (PGG2), and the peroxidase activity r…	https://www.genecards.org/cgi-bin/carddisp.pl?gene=PTGS1
3	ESR1	Estrogen Receptor 1	Protein Coding	Nuclear hormone receptor.The steroid hormones and their receptors are involved in the regulation of eukaryotic gene expression and affect cellular proliferation and differentiation in target tissues.Ligand-dependent nuclear transactivation involves either direct homodimer binding to a palindromic estrogen response element (ERE) sequence or association with other DNA-binding transcription factors,…	https://www.genecards.org/cgi-bin/carddisp.pl?gene=ESR1
4	AR	Androgen Receptor	Protein Coding	Steroid hormone receptors are ligand-activated transcription factors that regulate eukaryotic gene expression and affect cellular proliferation and differentiation in target tissues (PubMed:19022849).Steroid hormone receptors are ligand-activated transcription factors that regulate eukaryotic gene expression and affect cellular proliferation and differentiation in target tissues (PubMed:19022849)…	https://www.genecards.org/cgi-bin/carddisp.pl?gene=AR
5	SCN5A	Sodium Voltage-Gated Channel Alpha Subunit 5	Protein Coding	This protein mediates the voltage-dependent sodium ion permeability of excitable membranes.Assuming opened or closed conformations in response to the voltage difference across the membrane, the protein forms a sodium-selective channel through which Na(+) ions may pass in accordance with their electrochemical gradient (PubMed:1309946, 21447824, 25370050, 23420830, 23085483, 26279430, 26392562, 267…	https://www.genecards.org/cgi-bin/carddisp.pl?gene=SCN5A
6	PPARG	Peroxisome Proliferator Activated Receptor Gamma	Protein Coding	Nuclear receptor that binds peroxisome proliferators such as hypolipidemic drugs and fatty acids.Nuclear receptor that binds peroxisome proliferators such as hypolipidemic drugs and fatty acids.Key regulator of adipocyte differentiation and glucose homeostasis.ARF6 acts as a key regulator of the tissue-specific adipocyte P2 (aP2) enhancer.Acts as a critical regulator of gut homeostasis by suppres…	https://www.genecards.org/cgi-bin/carddisp.pl?gene=PPARG
7	PTGS2	Prostaglandin-Endoperoxide Synthase 2	Protein Coding	Dual cyclooxygenase and peroxidase in the biosynthesis pathway of prostanoids, a class of C20 oxylipins mainly derived from arachidonate ((5Z,8Z,11Z,14Z)-eicosatetraenoate, AA, C20:4(n-6)), with a particular role in the inflammatory response (PubMed:7947975, 7592599, 9261177, 16373578, 22942274, 26859324, 27226593, 11939906, 19540099).The cyclooxygenase activity oxygenates AA to the hydroperoxy e…	https://www.genecards.org/cgi-bin/carddisp.pl?gene=PTGS2
8	RXRA	Retinoid X Receptor Alpha	Protein Coding	Receptor for retinoic acid that acts as a transcription factor (PubMed:11162439, 11915042).Forms homo- or heterodimers with retinoic acid receptors (RARs) and binds to target response elements in response to their ligands, all-trans or 9-cis retinoic acid, to regulate gene expression in various biological processes (PubMed:10195690, 11162439, 11915042, 28167758, 17761950, 16107141, 18800767, 1916…	https://www.genecards.org/cgi-bin/carddisp.pl?gene=RXRA
9	PDE3A	Phosphodiesterase 3A	Protein Coding	Cyclic nucleotide phosphodiesterase with specificity for the second messengers cAMP and cGMP, which are key regulators of many important physiological processes (PubMed:1315035, 8695850, 8155697, 25961942).Has also activity toward cUMP (PubMed:27975297).Independently of its catalytic activity it is part of an E2/17beta-estradiol-induced pro-apoptotic signaling pathway.E2 stabilizes the PDE3A/SLFN…	https://www.genecards.org/cgi-bin/carddisp.pl?gene=PDE3A
10	DPP4	Dipeptidyl Peptidase 4	Protein Coding	Cell surface glycoprotein receptor involved in the costimulatory signal essential for T-cell receptor (TCR)-mediated T-cell activation (PubMed:10951221, 10900005, 11772392, 17287217).Acts as a positive regulator of T-cell coactivation, by binding at least ADA, CAV1, IGF2R, and PTPRC (PubMed:10951221, 10900005, 11772392, 14691230).Its binding to CAV1 and CARD11 induces T-cell proliferation and NF-…	https://www.genecards.org/cgi-bin/carddisp.pl?gene=DPP4
11	MAPK14	Mitogen-Activated Protein Kinase 14	Protein Coding	Serine/threonine kinase which acts as an essential component of the MAP kinase signal transduction pathway.MAPK14 is one of the four p38 MAPKs which play an important role in the cascades of cellular responses evoked by extracellular stimuli such as pro-inflammatory cytokines or physical stress leading to direct activation of transcription factors.Accordingly, p38 MAPKs phosphorylate a broad rang…	https://www.genecards.org/cgi-bin/carddisp.pl?gene=MAPK14
12	GSK3B	Glycogen Synthase Kinase 3 Beta	Protein Coding	Constitutively active protein kinase that acts as a negative regulator in the hormonal control of glucose homeostasis, Wnt signaling and regulation of transcription factors and microtubules, by phosphorylating and inactivating glycogen synthase (GYS1 or GYS2), EIF2B, CTNNB1/beta-catenin, APC, AXIN1, DPYSL2/CRMP2, JUN, NFATC1/NFATC, MAPT/TAU and MACF1 (PubMed:1846781, 9072970, 14690523, 20937854, …	https://www.genecards.org/cgi-bin/carddisp.pl?gene=GSK3B
13	HSP90AB1	Heat Shock Protein 90 Alpha Family Class B Member 1	Protein Coding	Molecular chaperone that promotes the maturation, structural maintenance and proper regulation of specific target proteins involved for instance in cell cycle control and signal transduction.Undergoes a functional cycle linked to its ATPase activity.This cycle probably induces conformational changes in the client proteins, thereby causing their activation.Interacts dynamically with various co-cha…	https://www.genecards.org/cgi-bin/carddisp.pl?gene=HSP90AB1
14	CDK2	Cyclin Dependent Kinase 2	Protein Coding	Serine/threonine-protein kinase involved in the control of the cell cycle; essential for meiosis, but dispensable for mitosis.Phosphorylates CTNNB1, USP37, p53/TP53, NPM1, CDK7, RB1, BRCA2, MYC, NPAT, EZH2.Triggers duplication of centrosomes and DNA.Acts at the G1-S transition to promote the E2F transcriptional program and the initiation of DNA synthesis, and modulates G2 progression; controls th…	https://www.genecards.org/cgi-bin/carddisp.pl?gene=CDK2
15	PIK3CG	Phosphatidylinositol-4,5-Bisphosphate 3-Kinase Catalytic Subunit Gamma	Protein Coding	Phosphoinositide-3-kinase (PI3K) that phosphorylates PtdIns(4,5)P2 (Phosphatidylinositol 4,5-bisphosphate) to generate phosphatidylinositol 3,4,5-trisphosphate (PIP3).PIP3 plays a key role by recruiting PH domain-containing proteins to the membrane, including AKT1 and PDPK1, activating signaling cascades involved in cell growth, survival, proliferation, motility and morphology.Links G-protein cou…	https://www.genecards.org/cgi-bin/carddisp.pl?gene=PIK3CG
16	CHEK1	Checkpoint Kinase 1	Protein Coding	Serine/threonine-protein kinase which is required for checkpoint-mediated cell cycle arrest and activation of DNA repair in response to the presence of DNA damage or unreplicated DNA (PubMed:11535615, 12446774, 12399544, 14559997, 14988723, 15311285, 15665856, 15650047, 32357935).May also negatively regulate cell cycle progression during unperturbed cell cycles (PubMed:11535615, 12446774, 1239954…	https://www.genecards.org/cgi-bin/carddisp.pl?gene=CHEK1
17	PRKACA	Protein Kinase CAMP-Activated Catalytic Subunit Alpha	Protein Coding	Phosphorylates a large number of substrates in the cytoplasm and the nucleus (PubMed:15642694, 15905176, 16387847, 17333334, 17565987, 17693412, 18836454, 19949837, 20356841, 21085490, 21514275, 21812984, 31112131).Phosphorylates CDC25B, ABL1, NFKB1, CLDN3, PSMC5/RPT6, PJA2, RYR2, RORA, SOX9 and VASP (PubMed:15642694, 15905176, 16387847, 17333334, 17565987, 17693412, 18836454, 19949837, 20356841,…	https://www.genecards.org/cgi-bin/carddisp.pl?gene=PRKACA
18	PRSS1	Serine Protease 1	Protein Coding	Has activity against the synthetic substrates Boc-Phe-Ser-Arg-Mec, Boc-Leu-Thr-Arg-Mec, Boc-Gln-Ala-Arg-Mec and Boc-Val-Pro-Arg-Mec.The single-chain form is more active than the two-chain form against all of these substrates. TRY1_HUMAN,P07477	https://www.genecards.org/cgi-bin/carddisp.pl?gene=PRSS1
19	ADRB2	Adrenoceptor Beta 2	Protein Coding	Beta-adrenergic receptors mediate the catecholamine-induced activation of adenylate cyclase through the action of G proteins.The beta-2-adrenergic receptor binds epinephrine with an approximately 30-fold greater affinity than it does norepinephrine. ADRB2_HUMAN,P07550	https://www.genecards.org/cgi-bin/carddisp.pl?gene=ADRB2
20	GABRA1	Gamma-Aminobutyric Acid Type A Receptor Subunit Alpha1	Protein Coding	Ligand-gated chloride channel which is a component of the heteropentameric receptor for GABA, the major inhibitory neurotransmitter in the brain (PubMed:23909897, 25489750, 29950725).Plays an important role in the formation of functional inhibitory GABAergic synapses in addition to mediating synaptic inhibition as a GABA-gated ion channel (PubMed:23909897, 25489750).The gamma2 subunit is necessar…	https://www.genecards.org/cgi-bin/carddisp.pl?gene=GABRA1
21	RELA	RELA Proto-Oncogene, NF-KB Subunit	Protein Coding	NF-kappa-B is a pleiotropic transcription factor present in almost all cell types and is the endpoint of a series of signal transduction events that are initiated by a vast array of stimuli related to many biological processes such as inflammation, immunity, differentiation, cell growth, tumorigenesis and apoptosis.NF-kappa-B is a homo- or heterodimeric complex formed by the Rel-like domain-conta…	https://www.genecards.org/cgi-bin/carddisp.pl?gene=RELA
22	AKT1	AKT Serine/Threonine Kinase 1	Protein Coding	AKT1 is one of 3 closely related serine/threonine-protein kinases (AKT1, AKT2 and AKT3) called the AKT kinase, and which regulate many processes including metabolism, proliferation, cell survival, growth and angiogenesis (PubMed:15861136, 15526160, 11882383, 21620960, 21432781, 31204173).This is mediated through serine and/or threonine phosphorylation of a range of downstream substrates (PubMed:1…	https://www.genecards.org/cgi-bin/carddisp.pl?gene=AKT1
23	CCND1	Cyclin D1	Protein Coding	Regulatory component of the cyclin D1-CDK4 (DC) complex that phosphorylates and inhibits members of the retinoblastoma (RB) protein family including RB1 and regulates the cell-cycle during G(1)/S transition (PubMed:1833066, 1827756, 8114739, 8302605, 19412162, 33854235).Phosphorylation of RB1 allows dissociation of the transcription factor E2F from the RB/E2F complex and the subsequent transcript…	https://www.genecards.org/cgi-bin/carddisp.pl?gene=CCND1
24	BCL2	BCL2 Apoptosis Regulator	Protein Coding	Suppresses apoptosis in a variety of cell systems including factor-dependent lymphohematopoietic and neural cells (PubMed:1508712, 8183370).Regulates cell death by controlling the mitochondrial membrane permeability (PubMed:11368354).Appears to function in a feedback loop system with caspases (PubMed:11368354).Inhibits caspase activity either by preventing the release of cytochrome c from the mit…	https://www.genecards.org/cgi-bin/carddisp.pl?gene=BCL2
25	CDKN1A	Cyclin Dependent Kinase Inhibitor 1A	Protein Coding	Plays an important role in controlling cell cycle progression and DNA damage-induced G2 arrest (PubMed:9106657).Involved in p53/TP53 mediated inhibition of cellular proliferation in response to DNA damage.Also involved in p53-independent DNA damage-induced G2 arrest mediated by CREB3L1 in astrocytes and osteoblasts (By similarity).Binds to and inhibits cyclin-dependent kinase activity, preventing…	https://www.genecards.org/cgi-bin/carddisp.pl?gene=CDKN1A
26	EIF6	Eukaryotic Translation Initiation Factor 6	Protein Coding	Binds to the 60S ribosomal subunit and prevents its association with the 40S ribosomal subunit to form the 80S initiation complex in the cytoplasm (PubMed:10085284, 14654845, 21536732, 32669547).Behaves as a stimulatory translation initiation factor downstream insulin/growth factors.Is also involved in ribosome biogenesis.Associates with pre-60S subunits in the nucleus and is involved in its nucl…	https://www.genecards.org/cgi-bin/carddisp.pl?gene=EIF6
27	BAX	BCL2 Associated X, Apoptosis Regulator	Protein Coding	Plays a role in the mitochondrial apoptotic process (PubMed:10772918,16113678, 8948948, 21199865,21458670,25609812,8358790,8521816,11060313,16199525,36361894).Under normal conditions, BAX is largely cytosolic via constant retrotranslocation from mitochondria to the cytosol mediated by BCL2L1/Bcl-xL, which avoids accumulation of toxic BAX levels at the mitochondrial outer membrane (MOM) (PubMed:21…	https://www.genecards.org/cgi-bin/carddisp.pl?gene=BAX
28	CASP9	Caspase 9	Protein Coding	Involved in the activation cascade of caspases responsible for apoptosis execution.Binding of caspase-9 to Apaf-1 leads to activation of the protease which then cleaves and activates effector caspases caspase-3 (CASP3) or caspase-7 (CASP7).Promotes DNA damage-induced apoptosis in a ABL1/c-Abl-dependent manner.Proteolytically cleaves poly(ADP-ribose) polymerase (PARP). CASP9_HUMAN,P55211[Isoform 2…	https://www.genecards.org/cgi-bin/carddisp.pl?gene=CASP9
29	KDR	Kinase Insert Domain Receptor	Protein Coding	Tyrosine-protein kinase that acts as a cell-surface receptor for VEGFA, VEGFC and VEGFD.Plays an essential role in the regulation of angiogenesis, vascular development, vascular permeability, and embryonic hematopoiesis.Promotes proliferation, survival, migration and differentiation of endothelial cells.Promotes reorganization of the actin cytoskeleton.Isoforms lacking a transmembrane domain, suc…	https://www.genecards.org/cgi-bin/carddisp.pl?gene=KDR
30	TNF	Tumor Necrosis Factor	Protein Coding	Cytokine that binds to TNFRSF1A/TNFR1 and TNFRSF1B/TNFBR.It is mainly secreted by macrophages and can induce cell death of certain tumor cell lines.It is potent pyrogen causing fever by direct action or by stimulation of interleukin-1 secretion and is implicated in the induction of cachexia, Under certain conditions it can stimulate cell proliferation and induce cell differentiation.Impairs regul…	https://www.genecards.org/cgi-bin/carddisp.pl?gene=TNF
31	JUND	JunD Proto-Oncogene, AP-1 Transcription Factor Subunit	Protein Coding	Transcription factor binding AP-1 sites (PubMed:9989505).Heterodimerizes with proteins of the FOS family to form an AP-1 transcription factor complex, thereby enhancing their DNA binding activity to an AP-1 consensus sequence 3'-TGA[GC]TCA-5' and enhancing their transcriptional activity (PubMed:9989505, 28981703). JUND_HUMAN,P17535	https://www.genecards.org/cgi-bin/carddisp.pl?gene=JUND
32	IL6	Interleukin 6	Protein Coding	Cytokine with a wide variety of biological functions in immunity, tissue regeneration, and metabolism.Binds to IL6R, then the complex associates to the signaling subunit IL6ST/gp130 to trigger the intracellular IL6-signaling pathway (Probable).The interaction with the membrane-bound IL6R and IL6ST stimulates 'classic signaling', whereas the binding of IL6 and soluble IL6R to IL6ST stimulates 'tra…	https://www.genecards.org/cgi-bin/carddisp.pl?gene=IL62
33	AHSA1	Activator Of HSP90 ATPase Activity 1	Protein Coding	Acts as a co-chaperone of HSP90AA1 (PubMed:29127155).Activates the ATPase activity of HSP90AA1 leading to increase in its chaperone activity (PubMed:29127155).Competes with the inhibitory co-chaperone FNIP1 for binding to HSP90AA1, thereby providing a reciprocal regulatory mechanism for chaperoning of client proteins (PubMed:27353360).Competes with the inhibitory co-chaperone TSC1 for binding to …	https://www.genecards.org/cgi-bin/carddisp.pl?gene=AHSA1
34	CASP3	Caspase 3	Protein Coding	Thiol protease that acts as a major effector caspase involved in the execution phase of apoptosis (PubMed:7596430, 18723680, 20566630, 23650375, 35338844, 35446120). Following cleavage and activation by initiator caspases (CASP8, CASP9 and/or CASP10), mediates execution of apoptosis by catalyzing cleavage of many proteins (PubMed:7596430, 18723680, 20566630, 23650375).At the onset of apoptosis, i…	https://www.genecards.org/cgi-bin/carddisp.pl?gene=CASP3
35	TP53	Tumor Protein P53	Protein Coding	Acts as a tumor suppressor in many tumor types; induces growth arrest or apoptosis depending on the physiological circumstances and cell type (PubMed:11025664, 12524540, 12810724, 15186775, 15340061, 17317671, 17349958, 19556538, 20673990, 20959462, 22726440, 24051492, 9840937, 24652652).Involved in cell cycle regulation as a trans-activator that acts to negatively regulate cell division by contr…	https://www.genecards.org/cgi-bin/carddisp.pl?gene=TP53
36	BBC3	BCL2 Binding Component 3	Protein Coding	[Isoform 3]: Does not affect cell growth. BBC3B_HUMAN,Q96PG8 Essential mediator of p53/TP53-dependent and p53/TP53-independent apoptosis (PubMed:11463391, 23340338).Promotes partial unfolding of BCL2L1 and dissociation of BCL2L1 from p53/TP53, releasing the bound p53/TP53 to induce apoptosis (PubMed:23340338).Regulates ER stress-induced neuronal apoptosis (By similarity). BBC3_HUMAN,Q9BXH1	https://www.genecards.org/cgi-bin/carddisp.pl?gene=BBC3
37	TEP1	Telomerase Associated Protein 1	Protein Coding	Component of the telomerase ribonucleoprotein complex that is essential for the replication of chromosome termini (PubMed:19179534).Also a component of the ribonucleoprotein vaults particle, a multi-subunit structure involved in nucleo-cytoplasmic transport (By similarity).Responsible for the localizing and stabilizing vault RNA (vRNA)association in the vault ribonucleoprotein particle.Binds to T…	https://www.genecards.org/cgi-bin/carddisp.pl?gene=TEP1
38	MMP1	Matrix Metallopeptidase 1	Protein Coding	Cleaves collagens of types I, II, and III at one site in the helical domain.Also cleaves collagens of types VII and X (PubMed:2557822, 2153297, 1645757).In case of HIV infection, interacts and cleaves the secreted viral Tat protein, leading to a decrease in neuronal Tat's mediated neurotoxicity (PubMed:16807369). MMP1_HUMAN,P03956	https://www.genecards.org/cgi-bin/carddisp.pl?gene=MMP1
39	CCL2	C-C Motif Chemokine Ligand 2	Protein Coding	Acts as a ligand for C-C chemokine receptor CCR2 (PubMed:9837883, 10587439, 10529171).Signals through binding and activation of CCR2 and induces a strong chemotactic response and mobilization of intracellular calcium ions (PubMed:9837883, 10587439).Exhibits a chemotactic activity for monocytes and basophils but not neutrophils or eosinophils (PubMed:8627182, 9792674, 8195247).May be involved in t…	https://www.genecards.org/cgi-bin/carddisp.pl?gene=CCL2
40	PRKCD	Protein Kinase C Delta	Protein Coding	Calcium-independent, phospholipid- and diacylglycerol (DAG)-dependent serine/threonine-protein kinase that plays contrasting roles in cell death and cell survival by functioning as a pro-apoptotic protein during DNA damage-induced apoptosis, but acting as an anti-apoptotic protein during cytokine receptor-initiated cell death, is involved in tumor suppression as well as survival of several cancer…	https://www.genecards.org/cgi-bin/carddisp.pl?gene=PRKCD
41	PTGER3	Prostaglandin E Receptor 3	Protein Coding	Receptor for prostaglandin E2 (PGE2) (PubMed:8307176, 7883006, 8117308, 8135729, 7981210).The activity of this receptor can couple to both the inhibition of adenylate cyclase mediated by G(i) proteins, and to an elevation of intracellular calcium (PubMed:7883006, 8117308, 8135729, 7981210).Required for normal development of fever in response to pyrinogens, including IL1B, prostaglandin E2 and bac…	https://www.genecards.org/cgi-bin/carddisp.pl?gene=PTGER3
42	FN1	Fibronectin 1	Protein Coding	Fibronectins bind cell surfaces and various compounds including collagen, fibrin, heparin, DNA, and actin (PubMed:3024962, 3900070, 3593230, 7989369).Fibronectins are involved in cell adhesion, cell motility, opsonization, wound healing, and maintenance of cell shape (PubMed:3024962, 3900070, 3593230, 7989369).Involved in osteoblast compaction through the fibronectin fibrillogenesis cell-mediated…	https://www.genecards.org/cgi-bin/carddisp.pl?gene=FN1
43	CXCL8	C-X-C Motif Chemokine Ligand 8	Protein Coding	Chemotactic factor that mediates inflammatory response by attracting neutrophils, basophils, and T-cells to clear pathogens and protect the host from infection (PubMed:7636208, 18692776).Also plays an important role in neutrophil activation (PubMed:9623510, 2145175).Released in response to an inflammatory stimulus, exerts its effect by binding to the G-protein-coupled receptors CXCR1 and CXCR2, p…	https://www.genecards.org/cgi-bin/carddisp.pl?gene=CXCL8
44	MCL1	MCL1 Apoptosis Regulator, BCL2 Family Member	Protein Coding	Involved in the regulation of apoptosis versus cell survival, and in the maintenance of viability but not of proliferation.Mediates its effects by interactions with a number of other regulators of apoptosis.Isoform 1 inhibits apoptosis.Isoform 2 promotes apoptosis. MCL1_HUMAN,Q07820	https://www.genecards.org/cgi-bin/carddisp.pl?gene=MCL1
45	PGR	Progesterone Receptor	Protein Coding	The steroid hormones and their receptors are involved in the regulation of eukaryotic gene expression and affect cellular proliferation and differentiation in target tissues. Depending on the isoform, progesterone receptor functions as transcriptional activator or repressor. [Isoform A]: Ligand-dependent transdominant repressor of steroid hormone receptor transcriptional activity including repres…	https://www.genecards.org/cgi-bin/carddisp.pl?gene=PGR
46	DRD1	Dopamine Receptor D1	Protein Coding	Dopamine receptor whose activity is mediated by G proteins which activate adenylyl cyclase. DRD1_HUMAN,P21728	https://www.genecards.org/cgi-bin/carddisp.pl?gene=DRD1
47	CHRM3	Cholinergic Receptor Muscarinic 3	Protein Coding	The muscarinic acetylcholine receptor mediates various cellular responses, including inhibition of adenylate cyclase, breakdown of phosphoinositides and modulation of potassium channels through the action of G proteins.Primary transducing effect is Pi turnover. ACM3_HUMAN,P20309	https://www.genecards.org/cgi-bin/carddisp.pl?gene=CHRM3
48	CHRM1	Cholinergic Receptor Muscarinic 1	Protein Coding	The muscarinic acetylcholine receptor mediates various cellular responses, including inhibition of adenylate cyclase, breakdown of phosphoinositides and modulation of potassium channels through the action of G proteins.Primary transducing effect is Pi turnover. ACM1_HUMAN,P11229	https://www.genecards.org/cgi-bin/carddisp.pl?gene=CHRM1
49	NOS3	Nitric Oxide Synthase 3	Protein Coding	Produces nitric oxide (NO) which is implicated in vascular smooth muscle relaxation through a cGMP-mediated signal transduction pathway (PubMed:1378832).NO mediates vascular endothelial growth factor (VEGF)-induced angiogenesis in coronary vessels and promotes blood clotting through the activation of platelets.[Isoform eNOS13C]: Lacks eNOS activity, dominant-negative form that may down-regulate e…	https://www.genecards.org/cgi-bin/carddisp.pl?gene=NOS3
50	ACHE	Acetylcholinesterase (Yt Blood Group)	Protein Coding	Hydrolyzes rapidly the acetylcholine neurotransmitter released into the synaptic cleft allowing to terminate the signal transduction at the neuromuscular junction.Role in neuronal apoptosis. ACES_HUMAN,P22303	https://www.genecards.org/cgi-bin/carddisp.pl?gene=ACHE
51	HTR2A	5-Hydroxytryptamine Receptor 2A	Protein Coding	G-protein coupled receptor for 5-hydroxytryptamine (serotonin) (PubMed:1330647, 18703043, 19057895).Also functions as a receptor for various drugs and psychoactive substances, including mescaline, psilocybin, 1-(2,5-dimethoxy-4-iodophenyl)-2-aminopropane (DOI) and lysergic acid diethylamide (LSD) (PubMed:28129538).Ligand binding causes a conformation change that triggers signaling via guanine nuc…	https://www.genecards.org/cgi-bin/carddisp.pl?gene=HTR2A
52	SLC6A2	Solute Carrier Family 6 Member 2	Protein Coding	Mediates sodium- and chloride-dependent transport of norepinephrine (also known as noradrenaline) (PubMed:2008212, 8125921).Can also mediate sodium- and chloride-dependent transport of dopamine (PubMed:8125921, 11093780). SC6A2_HUMAN,P23975	https://www.genecards.org/cgi-bin/carddisp.pl?gene=SLC6A2
53	ADRA1A	Adrenoceptor Alpha 1A	Protein Coding	This alpha-adrenergic receptor mediates its action by association with G proteins that activate a phosphatidylinositol-calcium second messenger system.Its effect is mediated by G(q) and G(11) proteins.Nuclear ADRA1A-ADRA1B heterooligomers regulate phenylephrine(PE)-stimulated ERK signaling in cardiac myocytes. ADA1A_HUMAN,P35348	https://www.genecards.org/cgi-bin/carddisp.pl?gene=ADRA1A
54	CHRM2	Cholinergic Receptor Muscarinic 2	Protein Coding	The muscarinic acetylcholine receptor mediates various cellular responses, including inhibition of adenylate cyclase, breakdown of phosphoinositides and modulation of potassium channels through the action of G proteins.Primary transducing effect is adenylate cyclase inhibition.Signaling promotes phospholipase C activity, leading to the release of inositol trisphosphate (IP3); this then triggers c…	https://www.genecards.org/cgi-bin/carddisp.pl?gene=CHRM2
55	SLC6A3	Solute Carrier Family 6 Member 3	Protein Coding	Mediates sodium- and chloride-dependent transport of dopamine (PubMed:1406597, 8302271, 10375632, 11093780, 15505207, 19478460).Also mediates sodium- and chloride-dependent transport of norepinephrine (also known as noradrenaline) (By similarity).Regulator of light-dependent retinal hyaloid vessel regression, downstream of OPN5 signaling (By similarity). SC6A3_HUMAN,Q01959	https://www.genecards.org/cgi-bin/carddisp.pl?gene=SLC6A3
56	SLC6A4	Solute Carrier Family 6 Member 4	Protein Coding	Serotonin transporter that cotransports serotonin with one Na(+) ion in exchange for one K(+) ion and possibly one proton in an overall electroneutral transport cycle.Transports serotonin across the plasma membrane from the extracellular compartment to the cytosol thus limiting serotonin intercellular signaling (PubMed:27756841, 34851672, 21730057, 10407194, 27049939, 12869649).Essential for sero…	https://www.genecards.org/cgi-bin/carddisp.pl?gene=SLC6A4
57	OPRM1	Opioid Receptor Mu 1	Protein Coding	Receptor for endogenous opioids such as beta-endorphin and endomorphin (PubMed:12589820, 7891175, 7905839, 10529478, 7957926, 9689128).Receptor for natural and synthetic opioids including morphine, heroin, DAMGO, fentanyl, etorphine, buprenorphin and methadone (PubMed:12589820, 7891175, 7905839, 7957926, 10529478, 9689128, 10836142, 19300905).Also activated by enkephalin peptides, such as Met-enk…	https://www.genecards.org/cgi-bin/carddisp.pl?gene=OPRM1
58	ADRB1	Adrenoceptor Beta 1	Protein Coding	Beta-adrenergic receptors mediate the catecholamine-induced activation of adenylate cyclase through the action of G proteins.This receptor binds epinephrine and norepinephrine with approximately equal affinity.Mediates Ras activation through G(s)-alpha- and cAMP-mediated signaling.Involved in the regulation of sleep/wake behaviors (PubMed:31473062). ADRB1_HUMAN,P08588	https://www.genecards.org/cgi-bin/carddisp.pl?gene=ADRB1
59	CHRM5	Cholinergic Receptor Muscarinic 5	Protein Coding	The muscarinic acetylcholine receptor mediates various cellular responses, including inhibition of adenylate cyclase, breakdown of phosphoinositides and modulation of potassium channels through the action of G proteins.Primary transducing effect is Pi turnover. ACM5_HUMAN,P08912	https://www.genecards.org/cgi-bin/carddisp.pl?gene=CHRM5
60	ADRA2A	Adrenoceptor Alpha 2A	Protein Coding	Alpha-2 adrenergic receptors mediate the catecholamine-induced inhibition of adenylate cyclase through the action of G proteins.The rank order of potency for agonists of this receptor is oxymetazoline > clonidine > epinephrine > norepinephrine > phenylephrine > dopamine > p-synephrine > p-tyramine > serotonin = p-octopamine.For antagonists, the rank order is yohimbine > phentolamine = mianserine …	https://www.genecards.org/cgi-bin/carddisp.pl?gene=ADRA2A
61	HTR1A	5-Hydroxytryptamine Receptor 1A	Protein Coding	G-protein coupled receptor for 5-hydroxytryptamine (serotonin).Also functions as a receptor for various drugs and psychoactive substances.Ligand binding causes a conformation change that triggers signaling via guanine nucleotide-binding proteins (G proteins) and modulates the activity of down-stream effectors, such as adenylate cyclase.Beta-arrestin family members inhibit signaling via G proteins…	https://www.genecards.org/cgi-bin/carddisp.pl?gene=HTR1A
62	ADRA2C	Adrenoceptor Alpha 2C	Protein Coding	Alpha-2 adrenergic receptors mediate the catecholamine-induced inhibition of adenylate cyclase through the action of G proteins. ADA2C_HUMAN,P18825	https://www.genecards.org/cgi-bin/carddisp.pl?gene=ADRA2C
63	OPRD1	Opioid Receptor Delta 1	Protein Coding	G-protein coupled receptor that functions as receptor for endogenous enkephalins and for a subset of other opioids.Ligand binding causes a conformation change that triggers signaling via guanine nucleotide-binding proteins (G proteins) and modulates the activity of down-stream effectors, such as adenylate cyclase.Signaling leads to the inhibition of adenylate cyclase activity.Inhibits neurotransm…	https://www.genecards.org/cgi-bin/carddisp.pl?gene=OPRD1
64	HTR2C	5-Hydroxytryptamine Receptor 2C	Protein Coding	G-protein coupled receptor for 5-hydroxytryptamine (serotonin).Also functions as a receptor for various drugs and psychoactive substances, including ergot alkaloid derivatives, 1-2,5,-dimethoxy-4-iodophenyl-2-aminopropane (DOI) and lysergic acid diethylamide (LSD).Ligand binding causes a conformation change that triggers signaling via guanine nucleotide-binding proteins (G proteins) and modulates…	https://www.genecards.org/cgi-bin/carddisp.pl?gene=HTR2C
65	ADRA2B	Adrenoceptor Alpha 2B	Protein Coding	Alpha-2 adrenergic receptors mediate the catecholamine-induced inhibition of adenylate cyclase through the action of G proteins.The rank order of potency for agonists of this receptor is clonidine > norepinephrine > epinephrine = oxymetazoline > dopamine > p-tyramine = phenylephrine > serotonin > p-synephrine / p-octopamine.For antagonists, the rank order is yohimbine > chlorpromazine > phentolam…	https://www.genecards.org/cgi-bin/carddisp.pl?gene=ADRA2B
66	ADRA1B	Adrenoceptor Alpha 1B	Protein Coding	This alpha-adrenergic receptor mediates its action by association with G proteins that activate a phosphatidylinositol-calcium second messenger system.Its effect is mediated by G(q) and G(11) proteins.Nuclear ADRA1A-ADRA1B heterooligomers regulate phenylephrine (PE)-stimulated ERK signaling in cardiac myocytes. ADA1B_HUMAN,P35368	https://www.genecards.org/cgi-bin/carddisp.pl?gene=ADRA1B
67	DRD2	Dopamine Receptor D2	Protein Coding	Dopamine receptor whose activity is mediated by G proteins which inhibit adenylyl cyclase (PubMed:21645528).Positively regulates postnatal regression of retinal hyaloid vessels via suppression of VEGFR2/KDR activity, downstream of OPN5 (By similarity). DRD2_HUMAN,P14416	https://www.genecards.org/cgi-bin/carddisp.pl?gene=DRD2
68	HTR1B	5-Hydroxytryptamine Receptor 1B	Protein Coding	G-protein coupled receptor for 5-hydroxytryptamine (serotonin).Also functions as a receptor for ergot alkaloid derivatives, various anxiolytic and antidepressant drugs and other psychoactive substances, such as lysergic acid diethylamide (LSD).Ligand binding causes a conformation change that triggers signaling via guanine nucleotide-binding proteins (G proteins) and modulates the activity of down…	https://www.genecards.org/cgi-bin/carddisp.pl?gene=HTR1B
69	HRH1	Histamine Receptor H1	Protein Coding	In peripheral tissues, the H1 subclass of histamine receptors mediates the contraction of smooth muscles, increase in capillary permeability due to contraction of terminal venules, and catecholamine release from adrenal medulla, as well as mediating neurotransmission in the central nervous system. HRH1_HUMAN,P35367	https://www.genecards.org/cgi-bin/carddisp.pl?gene=HRH1
70	NCOA2	Nuclear Receptor Coactivator 2	Protein Coding	Transcriptional coactivator for steroid receptors and nuclear receptors (PubMed:8670870, 23508108, 9430642).Coactivator of the steroid binding domain (AF-2) but not of the modulating N-terminal domain (AF-1) (PubMed:8670870, 23508108, 9430642).Required with NCOA1 to control energy balance between white and brown adipose tissues (PubMed:8670870, 23508108, 9430642).Critical regulator of glucose met…	https://www.genecards.org/cgi-bin/carddisp.pl?gene=NCOA2
71	NCOA1	Nuclear Receptor Coactivator 1	Protein Coding	Nuclear receptor coactivator that directly binds nuclear receptors and stimulates the transcriptional activities in a hormone-dependent fashion.Involved in the coactivation of different nuclear receptors, such as for steroids (PGR, GR and ER), retinoids (RXRs), thyroid hormone (TRs) and prostanoids (PPARs).Also involved in coactivation mediated by STAT3, STAT5A, STAT5B and STAT6 transcription fac…	https://www.genecards.org/cgi-bin/carddisp.pl?gene=NCOA1
72	CASP8	Caspase 8	Protein Coding	Thiol protease that plays a key role in programmed cell death by acting as a molecular switch for apoptosis, necroptosis and pyroptosis, and is required to prevent tissue damage during embryonic development and adulthood (PubMed:23516580, 8681376, 8681377, 9006941, 9184224, 8962078, 35446120, 35338844).Initiator protease that induces extrinsic apoptosis by mediating cleavage and activation of eff…	https://www.genecards.org/cgi-bin/carddisp.pl?gene=CASP8
73	FASN	Fatty Acid Synthase	Protein Coding	Fatty acid synthetase is a multifunctional enzyme that catalyzes the de novo biosynthesis of long-chain saturated fatty acids starting from acetyl-CoA and malonyl-CoA in the presence of NADPH.This multifunctional protein contains 7 catalytic activities and a site for the binding of the prosthetic group 4'-phosphopantetheine of the acyl carrier protein ([ACP]) domain.(Microbial infection) Fatty ac…	https://www.genecards.org/cgi-bin/carddisp.pl?gene=FASN
74	FASLG	Fas Ligand	Protein Coding	Cytokine that binds to TNFRSF6/FAS, a receptor that transduces the apoptotic signal into cells (PubMed:26334989, 9228058).Involved in cytotoxic T-cell-mediated apoptosis, natural killer cell-mediated apoptosis and in T-cell development (PubMed:9228058, 7528780, 9427603).Initiates fratricidal/suicidal activation-induced cell death (AICD) in antigen-activated T-cells contributing to the termination…	https://www.genecards.org/cgi-bin/carddisp.pl?gene=FASLG
75	CYP19A1	Cytochrome P450 Family 19 Subfamily A Member 1	Protein Coding	A cytochrome P450 monooxygenase that catalyzes the conversion of C19 androgens, androst-4-ene-3,17-dione (androstenedione) and testosterone to the C18 estrogens, estrone and estradiol, respectively (PubMed:27702664, 2848247).Catalyzes three successive oxidations of C19 androgens: two conventional oxidations at C19 yielding 19-hydroxy and 19-oxo/19-aldehyde derivatives, followed by a third oxidati…	https://www.genecards.org/cgi-bin/carddisp.pl?gene=CYP19A1
76	TOP2A	DNA Topoisomerase II Alpha	Protein Coding	Key decatenating enzyme that alters DNA topology by binding to two double-stranded DNA molecules, generating a double-stranded break in one of the strands, passing the intact strand through the broken strand, and religating the broken strand (PubMed:17567603, 18790802, 22013166, 22323612).May play a role in regulating the period length of BMAL1 transcriptional oscillation (By similarity). TOP2A_H…	https://www.genecards.org/cgi-bin/carddisp.pl?gene=TOP2A
77	PTPN1	Protein Tyrosine Phosphatase Non-Receptor Type 1	Protein Coding	Tyrosine-protein phosphatase which acts as a regulator of endoplasmic reticulum unfolded protein response.Mediates dephosphorylation of EIF2AK3/PERK; inactivating the protein kinase activity of EIF2AK3/PERK.May play an important role in CKII- and p60c-src-induced signal transduction cascades.May regulate the EFNA5-EPHA3 signaling pathway which modulates cell reorganization and cell-cell repulsion…	https://www.genecards.org/cgi-bin/carddisp.pl?gene=PTPN1
78	ADRA1D	Adrenoceptor Alpha 1D	Protein Coding	This alpha-adrenergic receptor mediates its effect through the influx of extracellular calcium. ADA1D_HUMAN,P25100	https://www.genecards.org/cgi-bin/carddisp.pl?gene=ADRA1D
79	CHRNA7	Cholinergic Receptor Nicotinic Alpha 7 Subunit	Protein Coding	After binding acetylcholine, the AChR responds by an extensive change in conformation that affects all subunits and leads to opening of an ion-conducting channel across the plasma membrane.The channel is blocked by alpha-bungarotoxin. ACHA7_HUMAN,P36544	https://www.genecards.org/cgi-bin/carddisp.pl?gene=CHRNA7
80	NR3C2	Nuclear Receptor Subfamily 3 Group C Member 2	Protein Coding	Receptor for both mineralocorticoids (MC) such as aldosterone and glucocorticoids (GC) such as corticosterone or cortisol.Binds to mineralocorticoid response elements (MRE) and transactivates target genes.The effect of MC is to increase ion and water transport and thus raise extracellular fluid volume and blood pressure and lower potassium levels. MCR_HUMAN,P08235	https://www.genecards.org/cgi-bin/carddisp.pl?gene=NR3C2
81	KCNH2	Potassium Voltage-Gated Channel Subfamily H Member 2	Protein Coding	Pore-forming (alpha) subunit of voltage-gated inwardly rectifying potassium channel.Channel properties are modulated by cAMP and subunit assembly.Mediates the rapidly activating component of the delayed rectifying potassium current in heart (IKr) (PubMed:18559421, 26363003, 27916661).[Isoform A-USO]: Has no channel activity by itself, but modulates channel characteristics by forming heterotetrame…	https://www.genecards.org/cgi-bin/carddisp.pl?gene=KCNH2
82	GABRA2	Gamma-Aminobutyric Acid Type A Receptor Subunit Alpha2	Protein Coding	Ligand-gated chloride channel which is a component of the heteropentameric receptor for GABA, the major inhibitory neurotransmitter in the brain (PubMed:29961870, 31032849). Plays an important role in the formation of functional inhibitory GABAergic synapses in addition to mediating synaptic inhibition as a GABA-gated ion channel (PubMed:29961870, 31032849).The gamma2 subunit is necessary but not…	https://www.genecards.org/cgi-bin/carddisp.pl?gene=GABRA2
83	GABRA5	Gamma-Aminobutyric Acid Type A Receptor Subunit Alpha5	Protein Coding	Ligand-gated chloride channel subunit which is a component of the heteropentameric receptor for GABA, the major inhibitory neurotransmitter in the brain (PubMed:29961870, 31056671).May be involved in GABA-A receptor assembly, and GABA-A receptor immobilization and accumulation by gephyrin at the synapse (PubMed:31056671). GBRA5_HUMAN,P31644	https://www.genecards.org/cgi-bin/carddisp.pl?gene=GABRA5
84	PRKCA	Protein Kinase C Alpha	Protein Coding	Calcium-activated, phospholipid- and diacylglycerol (DAG)-dependent serine/threonine-protein kinase that is involved in positive and negative regulation of cell proliferation, apoptosis, differentiation, migration and adhesion, tumorigenesis, cardiac hypertrophy, angiogenesis, platelet function and inflammation, by directly phosphorylating targets such as RAF1, BCL2, CSPG4, TNNT2/CTNT, or activat…	https://www.genecards.org/cgi-bin/carddisp.pl?gene=PRKCA
85	TGFB1	Transforming Growth Factor Beta 1	Protein Coding	Transforming growth factor beta-1 proprotein: Precursor of the Latency-associated peptide (LAP) and Transforming growth factor beta-1 (TGF-beta-1) chains, which constitute the regulatory and active subunit of TGF-beta-1, respectively.[Latency-associated peptide]: Required to maintain the Transforming growth factor beta-1 (TGF-beta-1) chain in a latent state during storage in extracellular matrix …	https://www.genecards.org/cgi-bin/carddisp.pl?gene=TGFB1
86	PON1	Paraoxonase 1	Protein Coding	Hydrolyzes the toxic metabolites of a variety of organophosphorus insecticides.Capable of hydrolyzing a broad spectrum of organophosphate substrates and lactones, and a number of aromatic carboxylic acid esters.Mediates an enzymatic protection of low density lipoproteins against oxidative modification and the consequent series of events leading to atheroma formation. PON1_HUMAN,P27169	https://www.genecards.org/cgi-bin/carddisp.pl?gene=PON1
87	MAP2	Microtubule Associated Protein 2	Protein Coding	The exact function of MAP2 is unknown but MAPs may stabilize the microtubules against depolymerization.They also seem to have a stiffening effect on microtubules. MTAP2_HUMAN,P11137	https://www.genecards.org/cgi-bin/carddisp.pl?gene=MAP2
88	GRIA2	Glutamate Ionotropic Receptor AMPA Type Subunit 2	Protein Coding	Receptor for glutamate that functions as ligand-gated ion channel in the central nervous system (PubMed:31300657).It plays an important role in excitatory synaptic transmission.L-glutamate acts as an excitatory neurotransmitter at many synapses in the central nervous system.Binding of the excitatory neurotransmitter L-glutamate induces a conformation change, leading to the opening of the cation c…	https://www.genecards.org/cgi-bin/carddisp.pl?gene=GRIA2
89	ADH1B	Alcohol Dehydrogenase 1B (Class I), Beta Polypeptide	Protein Coding	Catalyzes the NAD-dependent oxidation of all-trans-retinol and its derivatives such as all-trans-4-hydroxyretinol and may participate in retinoid metabolism (PubMed:15369820, 16787387).In vitro can also catalyzes the NADH-dependent reduction of all-trans-retinal and its derivatives such as all-trans-4-oxoretinal (PubMed:15369820, 16787387). Catalyzes in the oxidative direction with higher efficie…	https://www.genecards.org/cgi-bin/carddisp.pl?gene=ADH1B
90	ADH1C	Alcohol Dehydrogenase 1C (Class I), Gamma Polypeptide	Protein Coding	Alcohol dehydrogenase.Exhibits high activity for ethanol oxidation and plays a major role in ethanol catabolism. ADH1G_HUMAN,P00326	https://www.genecards.org/cgi-bin/carddisp.pl?gene=ADH1C
91	AKR1B1	Aldo-Keto Reductase Family 1 Member B	Protein Coding	Catalyzes the NADPH-dependent reduction of a wide variety of carbonyl-containing compounds to their corresponding alcohols.Displays enzymatic activity towards endogenous metabolites such as aromatic and aliphatic aldehydes, ketones, monosacharides, bile acids and xenobiotics substrates.Key enzyme in the polyol pathway, catalyzes reduction of glucose to sorbitol during hyperglycemia (PubMed:193658…	https://www.genecards.org/cgi-bin/carddisp.pl?gene=AKR1B1
92	PLAU	Plasminogen Activator, Urokinase	Protein Coding	Specifically cleaves the zymogen plasminogen to form the active enzyme plasmin. UROK_HUMAN,P00749	https://www.genecards.org/cgi-bin/carddisp.pl?gene=PLAU
93	LTA4H	Leukotriene A4 Hydrolase	Protein Coding	Bifunctional zinc metalloenzyme that comprises both epoxide hydrolase (EH) and aminopeptidase activities.Acts as an epoxide hydrolase to catalyze the conversion of LTA4 to the pro-inflammatory mediator leukotriene B4 (LTB4) (PubMed:11917124, 12207002, 15078870, 18804029, 1897988, 1975494, 2244921).Has also aminopeptidase activity, with high affinity for N-terminal arginines of various synthetic t…	https://www.genecards.org/cgi-bin/carddisp.pl?gene=LTA4H
94	CTRB1	Chymotrypsinogen B1	Protein Coding	Reaction=Preferential cleavage: Tyr-|-Xaa, Trp-|-Xaa, Phe-|-Xaa, Leu-|-Xaa	https://www.genecards.org/cgi-bin/carddisp.pl?gene=CTRB1
95	HTR3A	5-Hydroxytryptamine Receptor 3A	Protein Coding	Forms serotonin (5-hydroxytryptamine/5-HT3)-activated cation-selective channel complexes, which when activated cause fast, depolarizing responses in neurons. 5HT3A_HUMAN,P46098	https://www.genecards.org/cgi-bin/carddisp.pl?gene=HTR3A
96	EGFR	Epidermal Growth Factor Receptor	Protein Coding	Receptor tyrosine kinase binding ligands of the EGF family and activating several signaling cascades to convert extracellular cues into appropriate cellular responses (PubMed:2790960, 10805725, 27153536).Known ligands include EGF, TGFA/TGF-alpha, AREG, epigen/EPGN, BTC/betacellulin, epiregulin/EREG and HBEGF/heparin-binding EGF (PubMed:2790960, 7679104, 8144591, 9419975, 15611079, 12297049, 27153…	https://www.genecards.org/cgi-bin/carddisp.pl?gene=EGFR
97	VEGFA	Vascular Endothelial Growth Factor A	Protein Coding	[N-VEGF]: Participates in the induction of key genes involved in the response to hypoxia and in the induction of angiogenesis such as HIF1A (PubMed:35455969). Involved in protecting cells from hypoxia-mediated cell death (By similarity). VEGFA_HUMAN,P15692 [VEGFA]: Growth factor active in angiogenesis, vasculogenesis and endothelial cell growth. Induces endothelial cell proliferation, promotes ce…	https://www.genecards.org/cgi-bin/carddisp.pl?gene=VEGFA
98	BCL2L1	BCL2 Like 1	Protein Coding	Potent inhibitor of cell death.Inhibits activation of caspases.Appears to regulate cell death by blocking the voltage-dependent anion channel (VDAC) by binding to it and preventing the release of the caspase activator, CYC1, from the mitochondrial membrane.Also acts as a regulator of G2 checkpoint and progression to cytokinesis during mitosis. soform Bcl-X(L) also regulates presynaptic plasticity…	https://www.genecards.org/cgi-bin/carddisp.pl?gene=BCL2L1
99	MMP2	Matrix Metallopeptidase 2	Protein Coding	Ubiquitinous metalloproteinase that is involved in diverse functions such as remodeling of the vasculature, angiogenesis, tissue repair, tumor invasion, inflammation, and atherosclerotic plaque rupture.As well as degrading extracellular matrix proteins, can also act on several nonmatrix proteins such as big endothelial 1 and beta-type CGRP promoting vasoconstriction.Also cleaves KISS at a Gly-|-L…	https://www.genecards.org/cgi-bin/carddisp.pl?gene=MMP2
100	MMP9	Matrix Metallopeptidase 9	Protein Coding	Matrix metalloproteinase that plays an essential role in local proteolysis of the extracellular matrix and in leukocyte migration (PubMed:2551898, 1480034, 12879005).Could play a role in bone osteoclastic resorption (By similarity).Cleaves KiSS1 at a Gly-|-Leu bond (PubMed:12879005).Cleaves NINJ1 to generate the Secreted ninjurin-1 form (PubMed:32883094).Cleaves type IV and type V collagen into l…	https://www.genecards.org/cgi-bin/carddisp.pl?gene=MMP9
101	MAPK1	Mitogen-Activated Protein Kinase 1	Protein Coding	Serine/threonine kinase which acts as an essential component of the MAP kinase signal transduction pathway.MAPK1/ERK2 and MAPK3/ERK1 are the 2 MAPKs which play an important role in the MAPK/ERK cascade.They participate also in a signaling cascade initiated by activated KIT and KITLG/SCF.Depending on the cellular context, the MAPK/ERK cascade mediates diverse biological functions such as cell grow…	https://www.genecards.org/cgi-bin/carddisp.pl?gene=MAPK1
102	IL10	Interleukin 10	Protein Coding	Major immune regulatory cytokine that acts on many cells of the immune system where it has profound anti-inflammatory functions, limiting excessive tissue disruption caused by inflammation.Mechanistically, IL10 binds to its heterotetrameric receptor comprising IL10RA and IL10RB leading to JAK1 and STAT2-mediated phosphorylation of STAT3 (PubMed:16982608).In turn, STAT3 translocates to the nucleus…	https://www.genecards.org/cgi-bin/carddisp.pl?gene=IL10
103	RB1	RB Transcriptional Corepressor 1	Protein Coding	Tumor suppressor that is a key regulator of the G1/S transition of the cell cycle (PubMed:10499802).The hypophosphorylated form binds transcription regulators of the E2F family, preventing transcription of E2F-responsive genes (PubMed:10499802).Both physically blocks E2Fs transactivating domain and recruits chromatin-modifying enzymes that actively repress transcription (PubMed:10499802).Cyclin a…	https://www.genecards.org/cgi-bin/carddisp.pl?gene=RB1
104	CDK4	Cyclin Dependent Kinase 4	Protein Coding	Ser/Thr-kinase component of cyclin D-CDK4 (DC) complexes that phosphorylate and inhibit members of the retinoblastoma (RB) protein family including RB1 and regulate the cell-cycle during G(1)/S transition.Phosphorylation of RB1 allows dissociation of the transcription factor E2F from the RB/E2F complexes and the subsequent transcription of E2F target genes which are responsible for the progressio…	https://www.genecards.org/cgi-bin/carddisp.pl?gene=CDK4
105	NFKBIA	NFKB Inhibitor Alpha	Protein Coding	Inhibits the activity of dimeric NF-kappa-B/REL complexes by trapping REL (RELA/p65 and NFKB1/p50) dimers in the cytoplasm by masking their nuclear localization signals (PubMed:1493333, 7479976, 36651806).On cellular stimulation by immune and pro-inflammatory responses, becomes phosphorylated promoting ubiquitination and degradation, enabling the dimeric RELA to translocate to the nucleus and act…	https://www.genecards.org/cgi-bin/carddisp.pl?gene=NFKBIA
106	XDH	Xanthine Dehydrogenase	Protein Coding	Key enzyme in purine degradation.Catalyzes the oxidation of hypoxanthine to xanthine.Catalyzes the oxidation of xanthine to uric acid.Contributes to the generation of reactive oxygen species.Has also low oxidase activity towards aldehydes (in vitro). XDH_HUMAN,P47989	https://www.genecards.org/cgi-bin/carddisp.pl?gene=XDH
107	TOP1	DNA Topoisomerase I	Protein Coding	Releases the supercoiling and torsional tension of DNA introduced during the DNA replication and transcription by transiently cleaving and rejoining one strand of the DNA duplex.Introduces a single-strand break via transesterification at a target site in duplex DNA.The scissile phosphodiester is attacked by the catalytic tyrosine of the enzyme, resulting in the formation of a DNA-(3'-phosphotyros…	https://www.genecards.org/cgi-bin/carddisp.pl?gene=TOP1
108	MDM2	MDM2 Proto-Oncogene	Protein Coding	E3 ubiquitin-protein ligase that mediates ubiquitination of p53/TP53, leading to its degradation by the proteasome (PubMed:29681526).Inhibits p53/TP53- and p73/TP73-mediated cell cycle arrest and apoptosis by binding its transcriptional activation domain.Also acts as a ubiquitin ligase E3 toward itself and ARRB1.Permits the nuclear export of p53/TP53.Promotes proteasome-dependent ubiquitin-indepe…	https://www.genecards.org/cgi-bin/carddisp.pl?gene=MDM2
109	APP	Amyloid Beta Precursor Protein	Protein Coding	Functions as a cell surface receptor and performs physiological functions on the surface of neurons relevant to neurite growth, neuronal adhesion and axonogenesis. Interaction between APP molecules on neighboring cells promotes synaptogenesis (PubMed:25122912).Involved in cell mobility and transcription regulation through protein-protein interactions.Can promote transcription activation through b…	https://www.genecards.org/cgi-bin/carddisp.pl?gene=APP
110	PCNA	Proliferating Cell Nuclear Antigen	Protein Coding	Auxiliary protein of DNA polymerase delta and epsilon, is involved in the control of eukaryotic DNA replication by increasing the polymerase's processibility during elongation of the leading strand (PubMed:35585232).Induces a robust stimulatory effect on the 3'-5' exonuclease and 3'-phosphodiesterase, but not apurinic-apyrimidinic (AP) endonuclease, APEX2 activities.Has to be loaded onto DNA in o…	https://www.genecards.org/cgi-bin/carddisp.pl?gene=PCNA
111	ERBB2	Erb-B2 Receptor Tyrosine Kinase 2	Protein Coding	Protein tyrosine kinase that is part of several cell surface receptor complexes, but that apparently needs a coreceptor for ligand binding.Essential component of a neuregulin-receptor complex, although neuregulins do not interact with it alone.GP30 is a potential ligand for this receptor.Regulates outgrowth and stabilization of peripheral microtubules (MTs).Upon ERBB2 activation, the MEMO1-RHOA-D…	https://www.genecards.org/cgi-bin/carddisp.pl?gene=ERBB2
112	HMOX1	Heme Oxygenase 1	Protein Coding	[Heme oxygenase 1]: Catalyzes the oxidative cleavage of heme at the alpha-methene bridge carbon, released as carbon monoxide (CO), to generate biliverdin IXalpha, while releasing the central heme iron chelate as ferrous iron (PubMed:7703255, 11121422, 19556236).Affords protection against programmed cell death and this cytoprotective effect relies on its ability to catabolize free heme and prevent…	https://www.genecards.org/cgi-bin/carddisp.pl?gene=HMOX1
113	CASP7	Caspase 7	Protein Coding	Thiol protease involved in different programmed cell death processes, such as apoptosis, pyroptosis or granzyme-mediated programmed cell death, by proteolytically cleaving target proteins (PubMed:8521391, 8567622, 8576161, 9070923, 16916640, 17646170, 18723680, 19581639, 11257230, 11257231, 11701129, 15314233).Has a marked preference for Asp-Glu-Val-Asp (DEVD) consensus sequences, with some plast…	https://www.genecards.org/cgi-bin/carddisp.pl?gene=CASP7
114	ICAM1	Intercellular Adhesion Molecule 1	Protein Coding	ICAM proteins are ligands for the leukocyte adhesion protein LFA-1 (integrin alpha-L/beta-2).During leukocyte trans-endothelial migration, ICAM1 engagement promotes the assembly of endothelial apical cups through ARHGEF26/SGEF and RHOG activation.(Microbial infection) Acts as a receptor for major receptor group rhinovirus A-B capsid proteins.(Microbial infection) Acts as a receptor for Coxsackiev…	https://www.genecards.org/cgi-bin/carddisp.pl?gene=ICAM1
115	BIRC5	Baculoviral IAP Repeat Containing 5	Protein Coding	Multitasking protein that has dual roles in promoting cell proliferation and preventing apoptosis (PubMed:9859993, 21364656, 20627126, 25778398, 28218735).Component of a chromosome passage protein complex (CPC) which is essential for chromosome alignment and segregation during mitosis and cytokinesis (PubMed:16322459).Acts as an important regulator of the localization of this complex; directs CPC…	https://www.genecards.org/cgi-bin/carddisp.pl?gene=BIRC5
116	IL2	Interleukin 2	Protein Coding	Cytokine produced by activated CD4-positive helper T-cells and to a lesser extend activated CD8-positive T-cells and natural killer (NK) cells that plays pivotal roles in the immune response and tolerance (PubMed:6438535).Binds to a receptor complex composed of either the high-affinity trimeric IL-2R (IL2RA/CD25, IL2RB/CD122 and IL2RG/CD132) or the low-affinity dimeric IL-2R (IL2RB and IL2RG) (Pu…	https://www.genecards.org/cgi-bin/carddisp.pl?gene=IL2
117	CCNB1	Cyclin B1	Protein Coding	Essential for the control of the cell cycle at the G2/M (mitosis) transition. CCNB1_HUMAN,P14635	https://www.genecards.org/cgi-bin/carddisp.pl?gene=CCNB1
118	TYR	Tyrosinase	Protein Coding	This is a copper-containing oxidase that functions in the formation of pigments such as melanins and other polyphenolic compounds.Catalyzes the initial and rate limiting step in the cascade of reactions leading to melanin production from tyrosine (By similarity).In addition to hydroxylating tyrosine to DOPA (3,4-dihydroxyphenylalanine), also catalyzes the oxidation of DOPA to DOPA-quinone, and po…	https://www.genecards.org/cgi-bin/carddisp.pl?gene=TYR
119	IFNG	Interferon Gamma	Protein Coding	Type II interferon produced by immune cells such as T-cells and NK cells that plays crucial roles in antimicrobial, antiviral, and antitumor responses by activating effector immune cells and enhancing antigen presentation (PubMed:16914093, 8666937).Primarily signals through the JAK-STAT pathway after interaction with its receptor IFNGR1 to affect gene regulation (PubMed:8349687).Upon IFNG binding…	https://www.genecards.org/cgi-bin/carddisp.pl?gene=IFNG
120	IL4	Interleukin 4	Protein Coding	Cytokine secreted primarily by mast cells, T-cells, eosinophils, and basophils that plays a role in regulating antibody production, hematopoiesis and inflammation, and the development of effector T-cell responses (PubMed:3016727, 1993171).Induces the expression of class II MHC molecules on resting B-cells.Enhances both secretion and cell surface expression of IgE and IgG1 (PubMed:1993171).Regulat…	https://www.genecards.org/cgi-bin/carddisp.pl?gene=IL4
121	GSTP1	Glutathione S-Transferase Pi 1	Protein Coding	Conjugation of reduced glutathione to a wide number of exogenous and endogenous hydrophobic electrophiles.Involved in the formation of glutathione conjugates of both prostaglandin A2 (PGA2) and prostaglandin J2 (PGJ2) (PubMed:9084911).Participates in the formation of novel hepoxilin regioisomers (PubMed:21046276).Regulates negatively CDK5 activity via p25/p35 translocation to prevent neurodegener…	https://www.genecards.org/cgi-bin/carddisp.pl?gene=GSTP1
122	XIAP	X-Linked Inhibitor Of Apoptosis	Protein Coding	Multi-functional protein which regulates not only caspases and apoptosis, but also modulates inflammatory signaling and immunity, copper homeostasis, mitogenic kinase signaling, cell proliferation, as well as cell invasion and metastasis (PubMed:11447297, 12121969, 9230442, 11257230, 11257231, 12620238, 17967870, 19473982, 20154138, 22103349, 17560374).Acts as a direct caspase inhibitor (PubMed:1…	https://www.genecards.org/cgi-bin/carddisp.pl?gene=XIAP
123	SLC2A4	Solute Carrier Family 2 Member 4	Protein Coding	Insulin-regulated facilitative glucose transporter, which plays a key role in removal of glucose from circulation.Response to insulin is regulated by its intracellular localization: in the absence of insulin, it is efficiently retained intracellularly within storage compartments in muscle and fat cells.Upon insulin stimulation, translocates from these compartments to the cell surface where it tra…	https://www.genecards.org/cgi-bin/carddisp.pl?gene=SLC2A4
124	INSR	Insulin Receptor	Protein Coding	Receptor tyrosine kinase which mediates the pleiotropic actions of insulin.Binding of insulin leads to phosphorylation of several intracellular substrates, including, insulin receptor substrates (IRS1, 2, 3, 4), SHC, GAB1, CBL and other signaling intermediates.Each of these phosphorylated proteins serve as docking proteins for other signaling proteins that contain Src-homology-2 domains (SH2 doma…	https://www.genecards.org/cgi-bin/carddisp.pl?gene=INSR
125	CD40LG	CD40 Ligand	Protein Coding	Cytokine that acts as a ligand to CD40/TNFRSF5 (PubMed:1280226, 31331973).Costimulates T-cell proliferation and cytokine production (PubMed:8617933).Its cross-linking on T-cells generates a costimulatory signal which enhances the production of IL4 and IL10 in conjunction with the TCR/CD3 ligation and CD28 costimulation (PubMed:8617933). Induces the activation of NF-kappa-B (PubMed:15067037, 31331…	https://www.genecards.org/cgi-bin/carddisp.pl?gene=CD40LG
126	PTGES	Prostaglandin E Synthase	Protein Coding	Terminal enzyme of the cyclooxygenase (COX)-2-mediated prostaglandin E2 (PGE2) biosynthetic pathway.Catalyzes the glutathione-dependent oxidoreduction of prostaglandin endoperoxide H2 (PGH2) to prostaglandin E2 (PGE2) in response to inflammatory stimuli (PubMed:18682561, 10377395, 12672824, 12460774, 10869354, 12244105).Plays a key role in inflammation response, fever and pain (By similarity).Cat…	https://www.genecards.org/cgi-bin/carddisp.pl?gene=PTGES
127	ADCY2	Adenylate Cyclase 2	Protein Coding	Catalyzes the formation of the signaling molecule cAMP in response to G-protein signaling (PubMed:15385642).Down-stream signaling cascades mediate changes in gene expression patterns and lead to increased IL6 production.Functions in signaling cascades downstream of the muscarinic acetylcholine receptors (By similarity). ADCY2_HUMAN,Q08462	https://www.genecards.org/cgi-bin/carddisp.pl?gene=ADCY2
128	MET	MET Proto-Oncogene, Receptor Tyrosine Kinase	Protein Coding	Receptor tyrosine kinase that transduces signals from the extracellular matrix into the cytoplasm by binding to hepatocyte growth factor/HGF ligand.Regulates many physiological processes including proliferation, scattering, morphogenesis and survival.Ligand binding at the cell surface induces autophosphorylation of MET on its intracellular domain that provides docking sites for downstream signali…	https://www.genecards.org/cgi-bin/carddisp.pl?gene=MET
129	CCNA2	Cyclin A2	Protein Coding	Cyclin which controls both the G1/S and the G2/M transition phases of the cell cycle.Functions through the formation of specific serine/threonine protein kinase holoenzyme complexes with the cyclin-dependent protein kinases CDK1 or CDK2.The cyclin subunit confers the substrate specificity of these complexes and differentially interacts with and activates CDK1 and CDK2 throughout the cell cycle. C…	https://www.genecards.org/cgi-bin/carddisp.pl?gene=CCNA2
130	ESR2	Estrogen Receptor 2	Protein Coding	Nuclear hormone receptor.Binds estrogens with an affinity similar to that of ESR1/ER-alpha, and activates expression of reporter genes containing estrogen response elements (ERE) in an estrogen-dependent manner (PubMed:20074560).[Isoform 2]: Lacks ligand binding ability and has no or only very low ERE binding activity resulting in the loss of ligand-dependent transactivation ability. ESR2_HUMAN,Q…	https://www.genecards.org/cgi-bin/carddisp.pl?gene=ESR2
131	PIM1	Pim-1 Proto-Oncogene, Serine/Threonine Kinase	Protein Coding	Proto-oncogene with serine/threonine kinase activity involved in cell survival and cell proliferation and thus providing a selective advantage in tumorigenesis (PubMed:15528381, 1825810, 31548394).Exerts its oncogenic activity through: the regulation of MYC transcriptional activity, the regulation of cell cycle progression and by phosphorylation and inhibition of proapoptotic proteins (BAD, MAP3K…	https://www.genecards.org/cgi-bin/carddisp.pl?gene=PIM1
132	NR3C1	Nuclear Receptor Subfamily 3 Group C Member 1	Protein Coding	Receptor for glucocorticoids (GC) (PubMed:27120390).Has a dual mode of action: as a transcription factor that binds to glucocorticoid response elements (GRE), both for nuclear and mitochondrial DNA, and as a modulator of other transcription factors (PubMed:28139699).Affects inflammatory responses, cellular proliferation and differentiation in target tissues.Involved in chromatin remodeling (PubMe…	https://www.genecards.org/cgi-bin/carddisp.pl?gene=NR3C1
133	KCNMA1	Potassium Calcium-Activated Channel Subfamily M Alpha 1	Protein Coding	Potassium channel activated by both membrane depolarization or increase in cytosolic Ca(2+) that mediates export of K(+) (PubMed:29330545, 31152168).It is also activated by the concentration of cytosolic Mg(2+).Its activation dampens the excitatory events that elevate the cytosolic Ca(2+) concentration and/or depolarize the cell membrane.It therefore contributes to repolarization of the membrane …	https://www.genecards.org/cgi-bin/carddisp.pl?gene=KCNMA1
134	STAT3	Signal Transducer And Activator Of Transcription 3	Protein Coding	Signal transducer and transcription activator that mediates cellular responses to interleukins, KITLG/SCF, LEP and other growth factors (PubMed:10688651, 12359225, 12873986, 15194700, 17344214, 18242580, 22306293, 23084476, 32929201).Once activated, recruits coactivators, such as NCOA1 or MED1, to the promoter region of the target gene (PubMed:17344214, 32929201).May mediate cellular responses to…	https://www.genecards.org/cgi-bin/carddisp.pl?gene=STAT3
135	EDN1	Endothelin 1	Protein Coding	Endothelins are endothelium-derived vasoconstrictor peptides (By similarity).Probable ligand for G-protein coupled receptors EDNRA and EDNRB which activates PTK2B, BCAR1, BCAR3 and, GTPases RAP1 and RHOA cascade in glomerular mesangial cells (PubMed:19086031).Also binds the DEAR/FBXW7-AS1 receptor (PubMed:17446437). EDN1_HUMAN,P05305	https://www.genecards.org/cgi-bin/carddisp.pl?gene=EDN1
136	DRD5	Dopamine Receptor D5	Protein Coding	Dopamine receptor whose activity is mediated by G proteins which activate adenylyl cyclase. DRD5_HUMAN,P21918	https://www.genecards.org/cgi-bin/carddisp.pl?gene=DRD5
137	F7	Coagulation Factor VII	Protein Coding	Initiates the extrinsic pathway of blood coagulation.Serine protease that circulates in the blood in a zymogen form.Factor VII is converted to factor VIIa by factor Xa, factor XIIa, factor IXa, or thrombin by minor proteolysis.In the presence of tissue factor and calcium ions, factor VIIa then converts factor X to factor Xa by limited proteolysis.Factor VIIa will also convert factor IX to factor …	https://www.genecards.org/cgi-bin/carddisp.pl?gene=F7
138	GABRG3	Gamma-Aminobutyric Acid Type A Receptor Subunit Gamma3	Protein Coding	GABA, the major inhibitory neurotransmitter in the vertebrate brain, mediates neuronal inhibition by binding to the GABA/benzodiazepine receptor and opening an integral chloride channel. GBRG3_HUMAN,Q99928	https://www.genecards.org/cgi-bin/carddisp.pl?gene=GABRG3
139	FOS	Fos Proto-Oncogene, AP-1 Transcription Factor Subunit	Protein Coding	Nuclear phosphoprotein which forms a tight but non-covalently linked complex with the JUN/AP-1 transcription factor.In the heterodimer, FOS and JUN/AP-1 basic regions each seems to interact with symmetrical DNA half sites.On TGF-beta activation, forms a multimeric SMAD3/SMAD4/JUN/FOS complex at the AP1/SMAD-binding site to regulate TGF-beta-mediated signaling.Has a critical function in regulating…	https://www.genecards.org/cgi-bin/carddisp.pl?gene=FOS
140	EDNRA	Endothelin Receptor Type A	Protein Coding	Receptor for endothelin-1. Mediates its action by association with G proteins that activate a phosphatidylinositol-calcium second messenger system. The rank order of binding affinities for ET-A is: ET1 > ET2 >> ET3. EDNRA_HUMAN,P25101	https://www.genecards.org/cgi-bin/carddisp.pl?gene=EDNRA
141	CYP3A4	Cytochrome P450 Family 3 Subfamily A Member 4	Protein Coding	A cytochrome P450 monooxygenase involved in the metabolism of sterols, steroid hormones, retinoids and fatty acids (PubMed:10681376, 11093772, 11555828, 14559847, 12865317, 15373842, 15764715, 20702771, 19965576, 21490593, 21576599).Mechanistically, uses molecular oxygen inserting one oxygen atom into a substrate, and reducing the second into a water molecule, with two electrons provided by NADPH…	https://www.genecards.org/cgi-bin/carddisp.pl?gene=CYP3A4
142	CYP1A2	Cytochrome P450 Family 1 Subfamily A Member 2	Protein Coding	A cytochrome P450 monooxygenase involved in the metabolism of various endogenous substrates, including fatty acids, steroid hormones and vitamins (PubMed:9435160, 10681376, 11555828, 12865317, 19965576).Mechanistically, uses molecular oxygen inserting one oxygen atom into a substrate, and reducing the second into a water molecule, with two electrons provided by NADPH via cytochrome P450 reductase…	https://www.genecards.org/cgi-bin/carddisp.pl?gene=CYP1A2
143	MYC	MYC Proto-Oncogene, BHLH Transcription Factor	Protein Coding	Transcription factor that binds DNA in a non-specific manner, yet also specifically recognizes the core sequence 5'-CAC[GA]TG-3' (PubMed:24940000, 25956029).Activates the transcription of growth-related genes (PubMed:24940000, 25956029).Binds to the VEGFA promoter, promoting VEGFA production and subsequent sprouting angiogenesis (PubMed:24940000, 25956029).Regulator of somatic reprogramming, cont…	https://www.genecards.org/cgi-bin/carddisp.pl?gene=MYC
144	CYP1A1	Cytochrome P450 Family 1 Subfamily A Member 1	Protein Coding	A cytochrome P450 monooxygenase involved in the metabolism of various endogenous substrates, including fatty acids, steroid hormones and vitamins (PubMed:11555828, 14559847, 12865317, 15805301, 15041462, 18577768, 19965576, 20972997, 10681376).Mechanistically, uses molecular oxygen inserting one oxygen atom into a substrate, and reducing the second into a water molecule, with two electrons provid…	https://www.genecards.org/cgi-bin/carddisp.pl?gene=CYP1A1
145	NR1I2	Nuclear Receptor Subfamily 1 Group I Member 2	Protein Coding	Nuclear receptor that binds and is activated by variety of endogenous and xenobiotic compounds.Transcription factor that activates the transcription of multiple genes involved in the metabolism and secretion of potentially harmful xenobiotics, drugs and endogenous compounds.Activated by the antibiotic rifampicin and various plant metabolites, such as hyperforin, guggulipid, colupulone, and isofla…	https://www.genecards.org/cgi-bin/carddisp.pl?gene=NR1I2
146	NPM1	Nucleophosmin 1	Protein Coding	Involved in diverse cellular processes such as ribosome biogenesis, centrosome duplication, protein chaperoning, histone assembly, cell proliferation, and regulation of tumor suppressors p53/TP53 and ARF.Binds ribosome presumably to drive ribosome nuclear export.Associated with nucleolar ribonucleoprotein structures and bind single-stranded nucleic acids.Acts as a chaperonin for the core histones…	https://www.genecards.org/cgi-bin/carddisp.pl?gene=NPM1
147	ECE1	Endothelin Converting Enzyme 1	Protein Coding	Converts big endothelin-1 to endothelin-1. ECE1_HUMAN,P42892	https://www.genecards.org/cgi-bin/carddisp.pl?gene=ECE1
148	CALCR	Calcitonin Receptor	Protein Coding	This is a receptor for calcitonin.The activity of this receptor is mediated by G proteins which activate adenylyl cyclase.The calcitonin receptor is thought to couple to the heterotrimeric guanosine triphosphate-binding protein that is sensitive to cholera toxin. [Isoform 2]: Receptor for calcitonin but is unable to couple to G proteins and activate adenylyl cyclase (PubMed:7476993).Does not unde…	https://www.genecards.org/cgi-bin/carddisp.pl?gene=CALCR
149	ITGB3	Integrin Subunit Beta 3	Protein Coding	Integrin alpha-V/beta-3 (ITGAV:ITGB3) is a receptor for cytotactin, fibronectin, laminin, matrix metalloproteinase-2, osteopontin, osteomodulin, prothrombin, thrombospondin, vitronectin and von Willebrand factor.Integrin alpha-IIb/beta-3 (ITGA2B:ITGB3) is a receptor for fibronectin, fibrinogen, plasminogen, prothrombin, thrombospondin and vitronectin.Integrins alpha-IIb/beta-3 and alpha-V/beta-3 …	https://www.genecards.org/cgi-bin/carddisp.pl?gene=ITGB3
150	HIF1A	Hypoxia Inducible Factor 1 Subunit Alpha	Protein Coding	Functions as a master transcriptional regulator of the adaptive response to hypoxia (PubMed:11292861, 11566883, 15465032, 16973622, 17610843, 18658046, 20624928, 22009797, 9887100, 30125331).Under hypoxic conditions, activates the transcription of over 40 genes, including erythropoietin, glucose transporters, glycolytic enzymes, vascular endothelial growth factor, HILPDA, and other genes whose pr…	https://www.genecards.org/cgi-bin/carddisp.pl?gene=HIF1A
151	FOSL1	FOS Like 1, AP-1 Transcription Factor Subunit	Protein Coding	fos antigen-like 1,target molecule for retinoid action in pancreatic carcinoma cell line Dan-G FOSL1	https://www.genecards.org/cgi-bin/carddisp.pl?gene=FOSL1
152	FOSL2	FOS Like 2, AP-1 Transcription Factor Subunit	Protein Coding	Controls osteoclast survival and size (By similarity).As a dimer with JUN, activates LIF transcription (By similarity).Activates CEBPB transcription in PGE2-activated osteoblasts (By similarity). FOSL2_HUMAN,P15408	https://www.genecards.org/cgi-bin/carddisp.pl?gene=FOSL2
153	CDK1	Cyclin Dependent Kinase 1	Protein Coding	Plays a key role in the control of the eukaryotic cell cycle by modulating the centrosome cycle as well as mitotic onset; promotes G2-M transition via association with multiple interphase cyclins (PubMed:16407259, 17459720, 16933150, 18356527, 19509060, 20171170, 19917720, 20937773, 20935635, 21063390, 23355470, 23601106, 23602554, 25556658, 26829474, 30704899).Phosphorylates PARVA/actopaxin, APC…	https://www.genecards.org/cgi-bin/carddisp.pl?gene=CDK1
154	MPO	Myeloperoxidase	Protein Coding	Part of the host defense system of polymorphonuclear leukocytes.It is responsible for microbicidal activity against a wide range of organisms.In the stimulated PMN, MPO catalyzes the production of hypohalous acids, primarily hypochlorous acid in physiologic situations, and other toxic intermediates that greatly enhance PMN microbicidal activity (PubMed:9922160).Mediates the proteolytic cleavage o…	https://www.genecards.org/cgi-bin/carddisp.pl?gene=MPO
155	AHR	Aryl Hydrocarbon Receptor	Protein Coding	Ligand-activated transcription factor that enables cells to adapt to changing conditions by sensing compounds from the environment, diet, microbiome and cellular metabolism, and which plays important roles in development, immunity and cancer (PubMed:30373764, 23275542, 7961644, 32818467).Upon ligand binding, translocates into the nucleus, where it heterodimerizes with ARNT and induces transcripti…	https://www.genecards.org/cgi-bin/carddisp.pl?gene=AHR
156	IGF2	Insulin Like Growth Factor 2	Protein Coding	he insulin-like growth factors possess growth-promoting activity (By similarity).Major fetal growth hormone in mammals.Plays a key role in regulating fetoplacental development.IGF2 is influenced by placental lactogen.Also involved in tissue differentiation.In adults, involved in glucose metabolism in adipose tissue, skeletal muscle and liver (Probable).Acts as a ligand for integrin which is requi…	https://www.genecards.org/cgi-bin/carddisp.pl?gene=IGF2
157	CYCS	Cytochrome C, Somatic	Protein Coding	Electron carrier protein.The oxidized form of the cytochrome c heme group can accept an electron from the heme group of the cytochrome c1 subunit of cytochrome reductase. Cytochrome c then transfers this electron to the cytochrome oxidase complex, the final protein carrier in the mitochondrial electron-transport chain. Plays a role in apoptosis.Suppression of the anti-apoptotic members or activat…	https://www.genecards.org/cgi-bin/carddisp.pl?gene=CYCS
158	NFATC1	Nuclear Factor Of Activated T Cells 1	Protein Coding	Plays a role in the inducible expression of cytokine genes in T-cells, especially in the induction of the IL-2 or IL-4 gene transcription.Also controls gene expression in embryonic cardiac cells.Could regulate not only the activation and proliferation but also the differentiation and programmed death of T-lymphocytes as well as lymphoid and non-lymphoid cells (PubMed:10358178).Required for osteoc…	https://www.genecards.org/cgi-bin/carddisp.pl?gene=NFATC1
159	TDRD7	Tudor Domain Containing 7	Protein Coding	Component of specific cytoplasmic RNA granules involved in post-transcriptional regulation of specific genes: probably acts by binding to specific mRNAs and regulating their translation.Required for lens transparency during lens development, by regulating translation of genes such as CRYBB3 and HSPB1 in the developing lens.Also required during spermatogenesis. TDRD7_HUMAN,Q8NHU6	https://www.genecards.org/cgi-bin/carddisp.pl?gene=TDRD7
160	EGLN1	Egl-9 Family Hypoxia Inducible Factor 1	Protein Coding	Cellular oxygen sensor that catalyzes, under normoxic conditions, the post-translational formation of 4-hydroxyproline in hypoxia-inducible factor (HIF) alpha proteins. Hydroxylates a specific proline found in each of the oxygen-dependent degradation (ODD) domains (N-terminal, NODD, and C-terminal, CODD) of HIF1A.Also hydroxylates HIF2A. Has a preference for the CODD site for both HIF1A and HIF1B…	https://www.genecards.org/cgi-bin/carddisp.pl?gene=EGLN1
161	NOX5	NADPH Oxidase 5	Protein Coding	Calcium-dependent NADPH oxidase that catalyzes the generation of superoxide from molecular oxygen utilizing NADPH as an electron donor (PubMed:12686516).May play a role in cell growth and apoptosis (PubMed:12686516).[Isoform v2]: Calcium-dependent NADPH oxidase that catalyzes the generation of superoxide from molecular oxygen utilizing NADPH as an electron donor (PubMed:11483596, 14982937, 172756…	https://www.genecards.org/cgi-bin/carddisp.pl?gene=NOX5
162	APOD	Apolipoprotein D	Protein Coding	APOD occurs in the macromolecular complex with lecithin-cholesterol acyltransferase.It is probably involved in the transport and binding of bilin.Appears to be able to transport a variety of ligands in a number of different contexts. APOD_HUMAN,P05090	https://www.genecards.org/cgi-bin/carddisp.pl?gene=APOD
163	CAT	Catalase	Protein Coding	Catalyzes the degradation of hydrogen peroxide (H(2)O(2)) generated by peroxisomal oxidases to water and oxygen, thereby protecting cells from the toxic effects of hydrogen peroxide (PubMed:7882369).Promotes growth of cells including T-cells, B-cells, myeloid leukemia cells, melanoma cells, mastocytoma cells and normal and transformed fibroblast cells (PubMed:7882369). CATA_HUMAN,P04040	https://www.genecards.org/cgi-bin/carddisp.pl?gene=CAT
164	PLA2G4A	Phospholipase A2 Group IVA	Protein Coding	Has primarily calcium-dependent phospholipase and lysophospholipase activities, with a major role in membrane lipid remodeling and biosynthesis of lipid mediators of the inflammatory response (PubMed:7794891, 8619991, 8702602, 9425121, 10358058, 14709560, 16617059, 17472963, 27642067, 18451993).Plays an important role in embryo implantation and parturition through its ability to trigger prostanoi…	https://www.genecards.org/cgi-bin/carddisp.pl?gene=PLA2G4A
165	ABCC2	ATP Binding Cassette Subfamily C Member 2	Protein Coding	ATP-dependent transporter of the ATP-binding cassette (ABC) family that binds and hydrolyzes ATP to enable active transport of various substrates including many drugs, toxicants and endogenous compound across cell membranes.Transports a wide variety of conjugated organic anions such as sulfate-, glucuronide- and glutathione (GSH)-conjugates of endo- and xenobiotics substrates (PubMed:10220572, 10…	https://www.genecards.org/cgi-bin/carddisp.pl?gene=ABCC2
166	MTOR	Mechanistic Target Of Rapamycin Kinase	Protein Coding	Serine/threonine protein kinase which is a central regulator of cellular metabolism, growth and survival in response to hormones, growth factors, nutrients, energy and stress signals (PubMed:12087098, 12150925, 12150926, 12231510, 12718876, 14651849, 15268862, 15467718, 15545625, 15718470, 18497260, 18762023, 18925875, 20516213, 20537536, 21659604, 23429703, 23429704, 25799227, 26018084, 29150432…	https://www.genecards.org/cgi-bin/carddisp.pl?gene=MTOR
167	PDE10A	Phosphodiesterase 10A	Protein Coding	Plays a role in signal transduction by regulating the intracellular concentration of cyclic nucleotides (PubMed:10373451, 10393245, 16330539, 27058447, 17389385). Can hydrolyze both cAMP and cGMP, but has higher affinity for cAMP and is more efficient with cAMP as substrate (PubMed:10373451, 10393245, 27058447, 17389385). May play a critical role in regulating cAMP and cGMP levels in the striatum…	https://www.genecards.org/cgi-bin/carddisp.pl?gene=PDE10A
168	MMP3	Matrix Metallopeptidase 3	Protein Coding	Metalloproteinase with a rather broad substrate specificity that can degrade fibronectin, laminin, gelatins of type I, III, IV, and V; collagens III, IV, X, and IX, and cartilage proteoglycans.Activates different molecules including growth factors, plasminogen or other matrix metalloproteinases such as MMP9 (PubMed:11029580, 1371271). Once released into the extracellular matrix (ECM), the inactiv…	https://www.genecards.org/cgi-bin/carddisp.pl?gene=MMP3
169	EGF	Epidermal Growth Factor	Protein Coding	EGF stimulates the growth of various epidermal and epithelial tissues in vivo and in vitro and of some fibroblasts in cell culture. Magnesiotropic hormone that stimulates magnesium reabsorption in the renal distal convoluted tubule via engagement of EGFR and activation of the magnesium channel TRPM6. Can induce neurite outgrowth in motoneurons of the pond snail Lymnaea stagnalis in vitro (PubMed:…	https://www.genecards.org/cgi-bin/carddisp.pl?gene=EGF
170	CDKN2A	Cyclin Dependent Kinase Inhibitor 2A	Protein Coding	Capable of inducing cell cycle arrest in G1 and G2 phases.Acts as a tumor suppressor.Binds to MDM2 and blocks its nucleocytoplasmic shuttling by sequestering it in the nucleolus.This inhibits the oncogenic action of MDM2 by blocking MDM2-induced degradation of p53 and enhancing p53-dependent transactivation and apoptosis.Also induces G2 arrest and apoptosis in a p53-independent manner by preventi…	https://www.genecards.org/cgi-bin/carddisp.pl?gene=CDKN2A
171	ELK1	ETS Transcription Factor ELK1	Protein Coding	Transcription factor that binds to purine-rich DNA sequences.Forms a ternary complex with SRF and the ETS and SRF motifs of the serum response element (SRE) on the promoter region of immediate early genes such as FOS and IER2.Induces target gene transcription upon JNK-signaling pathway stimulation (By similarity). ELK1_HUMAN,P19419	https://www.genecards.org/cgi-bin/carddisp.pl?gene=ELK1
172	POR	Cytochrome P450 Oxidoreductase	Protein Coding	This enzyme is required for electron transfer from NADP to cytochrome P450 in microsomes.It can also provide electron transfer to heme oxygenase and cytochrome B5. NCPR_HUMAN,P16435	https://www.genecards.org/cgi-bin/carddisp.pl?gene=POR
173	ODC1	Ornithine Decarboxylase 1	Protein Coding	Catalyzes the first and rate-limiting step of polyamine biosynthesis that converts ornithine into putrescine, which is the precursor for the polyamines, spermidine and spermine. Polyamines are essential for cell proliferation and are implicated in cellular processes, ranging from DNA replication to apoptosis. DCOR_HUMAN,P11926	https://www.genecards.org/cgi-bin/carddisp.pl?gene=ODC1
174	RAF1	Raf-1 Proto-Oncogene, Serine/Threonine Kinase	Protein Coding	Serine/threonine-protein kinase that acts as a regulatory link between the membrane-associated Ras GTPases and the MAPK/ERK cascade, and this critical regulatory link functions as a switch determining cell fate decisions including proliferation, differentiation, apoptosis, survival and oncogenic transformation.RAF1 activation initiates a mitogen-activated protein kinase (MAPK) cascade that compri…	https://www.genecards.org/cgi-bin/carddisp.pl?gene=RAF1
175	STAT1	Signal Transducer And Activator Of Transcription 1	Protein Coding	Signal transducer and transcription activator that mediates cellular responses to interferons (IFNs), cytokine KITLG/SCF and other cytokines and other growth factors (PubMed:9724754, 12855578, 12764129, 15322115, 34508746, 35568036, 23940278).Following type I IFN (IFN-alpha and IFN-beta) binding to cell surface receptors, signaling via protein kinases leads to activation of Jak kinases (TYK2 and …	https://www.genecards.org/cgi-bin/carddisp.pl?gene=STAT1
176	RUNX1T1	RUNX1 Partner Transcriptional Co-Repressor 1	Protein Coding	Transcriptional corepressor which facilitates transcriptional repression via its association with DNA-binding transcription factors and recruitment of other corepressors and histone-modifying enzymes (PubMed:12559562, 15203199, 10688654).Can repress the expression of MMP7 in a ZBTB33-dependent manner (PubMed:23251453).Can repress transactivation mediated by TCF12 (PubMed:16803958).Acts as a negat…	https://www.genecards.org/cgi-bin/carddisp.pl?gene=RUNX1T1
177	ACACA	Acetyl-CoA Carboxylase Alpha	Protein Coding	Cytosolic enzyme that catalyzes the carboxylation of acetyl-CoA to malonyl-CoA, the first and rate-limiting step of de novo fatty acid biosynthesis (PubMed:20952656, 20457939, 29899443).This is a 2 steps reaction starting with the ATP-dependent carboxylation of the biotin carried by the biotin carboxyl carrier (BCC) domain followed by the transfer of the carboxyl group from carboxylated biotin to…	https://www.genecards.org/cgi-bin/carddisp.pl?gene=ACACA
178	CAV1	Caveolin 1	Protein Coding	May act as a scaffolding protein within caveolar membranes (PubMed:11751885).Forms a stable heterooligomeric complex with CAV2 that targets to lipid rafts and drives caveolae formation.Mediates the recruitment of CAVIN proteins (CAVIN1/2/3/4) to the caveolae (PubMed:19262564).Interacts directly with G-protein alpha subunits and can functionally regulate their activity (By similarity).Involved in …	https://www.genecards.org/cgi-bin/carddisp.pl?gene=CAV1
179	F3	Coagulation Factor III, Tissue Factor	Protein Coding	Initiates blood coagulation by forming a complex with circulating factor VII or VIIa.The [TF:VIIa] complex activates factors IX or X by specific limited proteolysis. TF plays a role in normal hemostasis by initiating the cell-surface assembly and propagation of the coagulation protease cascade. TF_HUMAN,P13726	https://www.genecards.org/cgi-bin/carddisp.pl?gene=F3
180	GJA1	Gap Junction Protein Alpha 1	Protein Coding	Gap junction protein that acts as a regulator of bladder capacity.A gap junction consists of a cluster of closely packed pairs of transmembrane channels, the connexons, through which materials of low MW diffuse from one cell to a neighboring cell.May play a critical role in the physiology of hearing by participating in the recycling of potassium to the cochlear endolymph.Negative regulator of bla…	https://www.genecards.org/cgi-bin/carddisp.pl?gene=GJA1
181	IL1B	Interleukin 1 Beta	Protein Coding	Potent pro-inflammatory cytokine (PubMed:3920526, 10653850, 12794819, 28331908).Initially discovered as the major endogenous pyrogen, induces prostaglandin synthesis, neutrophil influx and activation, T-cell activation and cytokine production, B-cell activation and antibody production, and fibroblast proliferation and collagen production (PubMed:3920526).Promotes Th17 differentiation of T-cells.S…	https://www.genecards.org/cgi-bin/carddisp.pl?gene=IL1B
182	SELE	Selectin E	Protein Coding	Cell-surface glycoprotein having a role in immunoadhesion. Mediates in the adhesion of blood neutrophils in cytokine-activated endothelium through interaction with SELPLG/PSGL1. May have a role in capillary morphogenesis. LYAM2_HUMAN,P16581	https://www.genecards.org/cgi-bin/carddisp.pl?gene=SELE
183	VCAM1	Vascular Cell Adhesion Molecule 1	Protein Coding	Cell adhesion glycoprotein predominantly expressed on the surface of endothelial cells that plays an important role in immune surveillance and inflammation (PubMed:31310649). Acts as a major regulator of leukocyte adhesion to the endothelium through interaction with different types of integrins (PubMed:10209034).During inflammatory responses, binds ligands on the surface of activated endothelial …	https://www.genecards.org/cgi-bin/carddisp.pl?gene=VCAM1
184	PRKCB	Protein Kinase C Beta	Protein Coding	Calcium-activated, phospholipid- and diacylglycerol (DAG)-dependent serine/threonine-protein kinase involved in various cellular processes such as regulation of the B-cell receptor (BCR) signalosome, oxidative stress-induced apoptosis, androgen receptor-dependent transcription regulation, insulin signaling and endothelial cells proliferation. Plays a key role in B-cell activation by regulating BC…	https://www.genecards.org/cgi-bin/carddisp.pl?gene=PRKCB
185	DUOX2	Dual Oxidase 2	Protein Coding	Generates hydrogen peroxide which is required for the activity of thyroid peroxidase/TPO and lactoperoxidase/LPO.Plays a role in thyroid hormones synthesis and lactoperoxidase-mediated antimicrobial defense at the surface of mucosa.May have its own peroxidase activity through its N-terminal peroxidase-like domain. DUOX2_HUMAN,Q9NRD8	https://www.genecards.org/cgi-bin/carddisp.pl?gene=DUOX2
186	HSPB1	Heat Shock Protein Family B (Small) Member 1	Protein Coding	Small heat shock protein which functions as a molecular chaperone probably maintaining denatured proteins in a folding-competent state (PubMed:10383393, 20178975).Plays a role in stress resistance and actin organization (PubMed:19166925).Through its molecular chaperone activity may regulate numerous biological processes including the phosphorylation and the axonal transport of neurofilament prote…	https://www.genecards.org/cgi-bin/carddisp.pl?gene=HSPB1
187	MGAM	Maltase-Glucoamylase	Protein Coding	Alpha-(1,4) exo-glucosidase involved in breakdown of dietary starch oligosaccharides in small intestine.Cleaves the non-reducing alpha-(1,4)-linked glucose residue in linear dextrins with retention of anomeric center stereochemistry (PubMed:12547908, 18356321, 27480812, 18036614, 22058037).Mainly hydrolyzes short length oligomaltoses having two to seven glucose residues (PubMed:12547908, 18356321…	https://www.genecards.org/cgi-bin/carddisp.pl?gene=MGAM
188	CYP1B1	Cytochrome P450 Family 1 Subfamily B Member 1	Protein Coding	A cytochrome P450 monooxygenase involved in the metabolism of various endogenous substrates, including fatty acids, steroid hormones and vitamins (PubMed:20972997, 11555828, 12865317, 10681376, 15258110). Mechanistically, uses molecular oxygen inserting one oxygen atom into a substrate, and reducing the second into a water molecule, with two electrons provided by NADPH via cytochrome P450 reducta…	https://www.genecards.org/cgi-bin/carddisp.pl?gene=CYP1B1
189	PLAT	Plasminogen Activator, Tissue Type	Protein Coding	Converts the abundant, but inactive, zymogen plasminogen to plasmin by hydrolyzing a single Arg-Val bond in plasminogen. By controlling plasmin-mediated proteolysis, it plays an important role in tissue remodeling and degradation, in cell migration and many other physiopathological events. During oocyte activation, plays a role in cortical granule reaction in the zona reaction, which contributes …	https://www.genecards.org/cgi-bin/carddisp.pl?gene=PLAT
190	THBD	Thrombomodulin	Protein Coding	Thrombomodulin is a specific endothelial cell receptor that forms a 1:1 stoichiometric complex with thrombin.This complex is responsible for the conversion of protein C to the activated protein C (protein Ca).Once evolved, protein Ca scissions the activated cofactors of the coagulation mechanism, factor Va and factor VIIIa, and thereby reduces the amount of thrombin generated. TRBM_HUMAN,P07204	https://www.genecards.org/cgi-bin/carddisp.pl?gene=THBD
191	SERPINE1	Serpin Family E Member 1	Protein Coding	Serine protease inhibitor.Inhibits TMPRSS7 (PubMed:15853774).Is a primary inhibitor of tissue-type plasminogen activator (PLAT) and urokinase-type plasminogen activator (PLAU).As PLAT inhibitor, it is required for fibrinolysis down-regulation and is responsible for the controlled degradation of blood clots (PubMed:8481516, 9207454, 17912461).As PLAU inhibitor, it is involved in the regulation of …	https://www.genecards.org/cgi-bin/carddisp.pl?gene=SERPINE1
192	PTEN	Phosphatase And Tensin Homolog	Protein Coding	Acts as a dual-specificity protein phosphatase, dephosphorylating tyrosine-, serine- and threonine-phosphorylated proteins (PubMed:9187108, 9256433).Also acts as a lipid phosphatase, removing the phosphate in the D3 position of the inositol ring from phosphatidylinositol 3,4,5-trisphosphate, phosphatidylinositol 3,4-diphosphate, phosphatidylinositol 3-phosphate and inositol 1,3,4,5-tetrakisphosph…	https://www.genecards.org/cgi-bin/carddisp.pl?gene=PTEN
193	IL1A	Interleukin 1 Alpha	Protein Coding	Cytokine constitutively present intracellularly in nearly all resting non-hematopoietic cells that plays an important role in inflammation and bridges the innate and adaptive immune systems (PubMed:26439902).After binding to its receptor IL1R1 together with its accessory protein IL1RAP, forms the high affinity interleukin-1 receptor complex (PubMed:2950091, 17507369).Signaling involves the recrui…	https://www.genecards.org/cgi-bin/carddisp.pl?gene=IL1A
194	NCF1	Neutrophil Cytosolic Factor 1	Protein Coding	NCF2, NCF1, and a membrane bound cytochrome b558 are required for activation of the latent NADPH oxidase (necessary for superoxide production). NCF1_HUMAN,P14598	https://www.genecards.org/cgi-bin/carddisp.pl?gene=NCF1
195	ABCG2	ATP Binding Cassette Subfamily G Member 2 (JR Blood Group)	Protein Coding	Broad substrate specificity ATP-dependent transporter of the ATP-binding cassette (ABC) family that actively extrudes a wide variety of physiological compounds, dietary toxins and xenobiotics from cells (PubMed:11306452, 12958161, 19506252, 20705604, 28554189, 30405239, 31003562).Involved in porphyrin homeostasis, mediating the export of protoporphyrin IX (PPIX) from both mitochondria to cytosol …	https://www.genecards.org/cgi-bin/carddisp.pl?gene=ABCG2
196	HAS2	Hyaluronan Synthase 2	Protein Coding	Catalyzes the addition of GlcNAc or GlcUA monosaccharides to the nascent hyaluronan polymer (PubMed:20507985, 32993960, 23303191, 21228273) (Probable).Therefore, it is essential to hyaluronan synthesis a major component of most extracellular matrices that has a structural role in tissues architectures and regulates cell adhesion, migration and differentiation (PubMed:8798477, 21228273, 20507985).…	https://www.genecards.org/cgi-bin/carddisp.pl?gene=HAS2
197	NFE2L2	NFE2 Like BZIP Transcription Factor 2	Protein Coding	Transcription factor that plays a key role in the response to oxidative stress: binds to antioxidant response (ARE) elements present in the promoter region of many cytoprotective genes, such as phase 2 detoxifying enzymes, and promotes their expression, thereby neutralizing reactive electrophiles (PubMed:11035812, 19489739, 29018201, 31398338).In normal conditions, ubiquitinated and degraded in t…	https://www.genecards.org/cgi-bin/carddisp.pl?gene=NFE2L2
198	PSMD3	Proteasome 26S Subunit, Non-ATPase 3	Protein Coding	Component of the 26S proteasome, a multiprotein complex involved in the ATP-dependent degradation of ubiquitinated proteins. This complex plays a key role in the maintenance of protein homeostasis by removing misfolded or damaged proteins, which could impair cellular functions, and by removing proteins whose functions are no longer required. Therefore, the proteasome participates in numerous cell…	https://www.genecards.org/cgi-bin/carddisp.pl?gene=PSMD3
199	CXCL11	C-X-C Motif Chemokine Ligand 11	Protein Coding	Chemotactic for interleukin-activated T-cells but not unstimulated T-cells, neutrophils or monocytes.Induces calcium release in activated T-cells.Binds to CXCR3. May play an important role in CNS diseases which involve T-cell recruitment.May play a role in skin immune responses. CXL11_HUMAN,O14625	https://www.genecards.org/cgi-bin/carddisp.pl?gene=CXCL11
200	CXCL2	C-X-C Motif Chemokine Ligand 2	Protein Coding	Produced by activated monocytes and neutrophils and expressed at sites of inflammation.Hematoregulatory chemokine, which, in vitro, suppresses hematopoietic progenitor cell proliferation.GRO-beta(5-73) shows a highly enhanced hematopoietic activity. CXCL2_HUMAN,P19875	https://www.genecards.org/cgi-bin/carddisp.pl?gene=CXCL2
201	DCAF5	DDB1 And CUL4 Associated Factor 5	Protein Coding	Is a substrate receptor for the CUL4-DDB1 E3 ubiquitin-protein ligase complex (CRL4) (PubMed:29691401, 30442713).The complex CRL4-DCAF5 is involved in the ubiquitination of a set of methylated non-histone proteins, including SOX2, DNMT1 and E2F1 (PubMed:29691401, 30442713). DCAF5_HUMAN,Q96JK2	https://www.genecards.org/cgi-bin/carddisp.pl?gene=DCAF5
202	NR1I3	Nuclear Receptor Subfamily 1 Group I Member 3	Protein Coding	Binds and transactivates the retinoic acid response elements that control expression of the retinoic acid receptor beta 2 and alcohol dehydrogenase 3 genes. Transactivates both the phenobarbital responsive element module of the human CYP2B6 gene and the CYP3A4 xenobiotic response element. NR1I3_HUMAN,Q14994	https://www.genecards.org/cgi-bin/carddisp.pl?gene=NR1I3
203	CHEK2	Checkpoint Kinase 2	Protein Coding	Serine/threonine-protein kinase which is required for checkpoint-mediated cell cycle arrest, activation of DNA repair and apoptosis in response to the presence of DNA double-strand breaks.May also negatively regulate cell cycle progression during unperturbed cell cycles.Following activation, phosphorylates numerous effectors preferentially at the consensus sequence [L-X-R-X-X-S/T].Regulates cell …	https://www.genecards.org/cgi-bin/carddisp.pl?gene=CHEK2
204	CLDN4	Claudin 4	Protein Coding	Channel-forming tight junction protein that mediates paracellular chloride transport in the kidney.Plays a critical role in the paracellular reabsorption of filtered chloride in the kidney collecting ducts.Claudins play a major role in tight junction-specific obliteration of the intercellular space, through calcium-independent cell-adhesion activity. CLD4_HUMAN,O14493	https://www.genecards.org/cgi-bin/carddisp.pl?gene=CLDN4
205	PPARA	Peroxisome Proliferator Activated Receptor Alpha	Protein Coding	Ligand-activated transcription factor.Key regulator of lipid metabolism.Activated by the endogenous ligand 1-palmitoyl-2-oleoyl-sn-glycerol-3-phosphocholine (16:0/18:1-GPC). Activated by oleylethanolamide, a naturally occurring lipid that regulates satiety.Receptor for peroxisome proliferators such as hypolipidemic drugs and fatty acids. Regulates the peroxisomal beta-oxidation pathway of fatty a…	https://www.genecards.org/cgi-bin/carddisp.pl?gene=PPARA
206	PPARD	Peroxisome Proliferator Activated Receptor Delta	Protein Coding	Ligand-activated transcription factor key mediator of energy metabolism in adipose tissues (PubMed:35675826).Receptor that binds peroxisome proliferators such as hypolipidemic drugs and fatty acids.Has a preference for poly-unsaturated fatty acids, such as gamma-linoleic acid and eicosapentanoic acid.Once activated by a ligand, the receptor binds to promoter elements of target genes.Regulates the…	https://www.genecards.org/cgi-bin/carddisp.pl?gene=PPARD
207	HSF1	Heat Shock Transcription Factor 1	Protein Coding	Functions as a stress-inducible and DNA-binding transcription factor that plays a central role in the transcriptional activation of the heat shock response (HSR), leading to the expression of a large class of molecular chaperones, heat shock proteins (HSPs), that protect cells from cellular insult damage (PubMed:1871105, 11447121, 1986252, 7760831, 7623826, 8946918, 8940068, 9341107, 9121459, 972…	https://www.genecards.org/cgi-bin/carddisp.pl?gene=HSF1
208	CRP	C-Reactive Protein	Protein Coding	Displays several functions associated with host defense: it promotes agglutination, bacterial capsular swelling, phagocytosis and complement fixation through its calcium-dependent binding to phosphorylcholine.Can interact with DNA and histones and may scavenge nuclear material released from damaged circulating cells. CRP_HUMAN,P02741	https://www.genecards.org/cgi-bin/carddisp.pl?gene=CRP
209	CXCL10	C-X-C Motif Chemokine Ligand 10	Protein Coding	Pro-inflammatory cytokine that is involved in a wide variety of processes such as chemotaxis, differentiation, and activation of peripheral immune cells, regulation of cell growth, apoptosis and modulation of angiostatic effects (PubMed:7540647, 11157474, 22652417).Plays thereby an important role during viral infections by stimulating the activation and migration of immune cells to the infected s…	https://www.genecards.org/cgi-bin/carddisp.pl?gene=CXCL10
210	CHUK	Component Of Inhibitor Of Nuclear Factor Kappa B Kinase Complex	Protein Coding	Serine kinase that plays an essential role in the NF-kappa-B signaling pathway which is activated by multiple stimuli such as inflammatory cytokines, bacterial or viral products, DNA damages or other cellular stresses (PubMed:9244310, 9252186, 9346484, 18626576).Acts as part of the canonical IKK complex in the conventional pathway of NF-kappa-B activation and phosphorylates inhibitors of NF-kappa…	https://www.genecards.org/cgi-bin/carddisp.pl?gene=CHUK
211	SPP1	Secreted Phosphoprotein 1	Protein Coding	Major non-collagenous bone protein that binds tightly to hydroxyapatite.Appears to form an integral part of the mineralized matrix.Probably important to cell-matrix interaction. Acts as a cytokine involved in enhancing production of interferon-gamma and interleukin-12 and reducing production of interleukin-10 and is essential in the pathway that leads to type I immunity. OSTP_HUMAN,P10451	https://www.genecards.org/cgi-bin/carddisp.pl?gene=SPP1
212	RUNX2	RUNX Family Transcription Factor 2	Protein Coding	Transcription factor involved in osteoblastic differentiation and skeletal morphogenesis (PubMed:28505335, 28738062, 28703881).Essential for the maturation of osteoblasts and both intramembranous and endochondral ossification.CBF binds to the core site, 5'-PYGPYGGT-3', of a number of enhancers and promoters, including murine leukemia virus, polyomavirus enhancer, T-cell receptor enhancers, osteoc…	https://www.genecards.org/cgi-bin/carddisp.pl?gene=RUNX2
213	RASSF1	Ras Association Domain Family Member 1	Protein Coding	Potential tumor suppressor.Required for death receptor-dependent apoptosis.Mediates activation of STK3/MST2 and STK4/MST1 during Fas-induced apoptosis by preventing their dephosphorylation.When associated with MOAP1, promotes BAX conformational change and translocation to mitochondrial membranes in response to TNF and TNFSF10 stimulation. Isoform A interacts with CDC20, an activator of the anapha…	https://www.genecards.org/cgi-bin/carddisp.pl?gene=RASSF1
214	E2F1	E2F Transcription Factor 1	Protein Coding	Transcription activator that binds DNA cooperatively with DP proteins through the E2 recognition site, 5'-TTTC[CG]CGC-3' found in the promoter region of a number of genes whose products are involved in cell cycle regulation or in DNA replication (PubMed:10675335, 12717439, 17704056, 17050006, 18625225, 28992046).The DRTF1/E2F complex functions in the control of cell-cycle progression from G1 to S…	https://www.genecards.org/cgi-bin/carddisp.pl?gene=E2F1
215	E2F2	E2F Transcription Factor 2	Protein Coding	Transcription activator that binds DNA cooperatively with DP proteins through the E2 recognition site, 5'-TTTC[CG]CGC-3' found in the promoter region of a number of genes whose products are involved in cell cycle regulation or in DNA replication.The DRTF1/E2F complex functions in the control of cell-cycle progression from g1 to s phase. E2F2 binds specifically to RB1 in a cell-cycle dependent man…	https://www.genecards.org/cgi-bin/carddisp.pl?gene=E2F2
216	ACP3	Acid Phosphatase 3	Protein Coding	A non-specific tyrosine phosphatase that dephosphorylates a diverse number of substrates under acidic conditions (pH 4-6) including alkyl, aryl, and acyl orthophosphate monoesters and phosphorylated proteins (PubMed:10506173, 15280042, 20498373, 9584846).Has lipid phosphatase activity and inactivates lysophosphatidic acid in seminal plasma (PubMed:10506173, 15280042). PPAP_HUMAN,P15309[Isoform 2]…	https://www.genecards.org/cgi-bin/carddisp.pl?gene=ACP3
217	CTSD	Cathepsin D	Protein Coding	Acid protease active in intracellular protein breakdown.Plays a role in APP processing following cleavage and activation by ADAM30 which leads to APP degradation (PubMed:27333034).Involved in the pathogenesis of several diseases such as breast cancer and possibly Alzheimer disease. CATD_HUMAN,P07339	https://www.genecards.org/cgi-bin/carddisp.pl?gene=CTSD
218	IGFBP3	Insulin Like Growth Factor Binding Protein 3	Protein Coding	IGF-binding proteins prolong the half-life of the IGFs and have been shown to either inhibit or stimulate the growth promoting effects of the IGFs on cell culture. They alter the interaction of IGFs with their cell surface receptors.Also exhibits IGF-independent antiproliferative and apoptotic effects mediated by its receptor TMEM219/IGFBP-3R.Inhibits the positive effect of humanin on insulin sen…	https://www.genecards.org/cgi-bin/carddisp.pl?gene=IGFBP3
219	IRF1	Interferon Regulatory Factor 1	Protein Coding	Transcriptional regulator which displays a remarkable functional diversity in the regulation of cellular responses (PubMed:15226432, 15509808, 17516545, 17942705, 18497060, 19404407, 19851330, 22367195, 32385160).Regulates transcription of IFN and IFN-inducible genes, host response to viral and bacterial infections, regulation of many genes expressed during hematopoiesis, inflammation, immune res…	https://www.genecards.org/cgi-bin/carddisp.pl?gene=IRF1
220	ERBB3	Erb-B2 Receptor Tyrosine Kinase 3	Protein Coding	Tyrosine-protein kinase that plays an essential role as cell surface receptor for neuregulins.Binds to neuregulin-1 (NRG1) and is activated by it; ligand-binding increases phosphorylation on tyrosine residues and promotes its association with the p85 subunit of phosphatidylinositol 3-kinase (PubMed:20682778).May also be activated by CSPG5 (PubMed:15358134).Involved in the regulation of myeloid ce…	https://www.genecards.org/cgi-bin/carddisp.pl?gene=ERBB3
221	DIO1	Iodothyronine Deiodinase 1	Protein Coding	Responsible for the deiodination of T4 (3,5,3',5'-tetraiodothyronine) into T3 (3,5,3'-triiodothyronine) and of T3 into T2 (3,3'-diiodothyronine).Plays a role in providing a source of plasma T3 by deiodination of T4 in peripheral tissues such as liver and kidney. IOD1_HUMAN,P49895	https://www.genecards.org/cgi-bin/carddisp.pl?gene=DIO1
222	PCOLCE	Procollagen C-Endopeptidase Enhancer	Protein Coding	Binds to the C-terminal propeptide of type I procollagen and enhances procollagen C-proteinase activity.C-terminal processed part of PCPE (CT-PCPE) may have an metalloproteinase inhibitory activity. PCOC1_HUMAN,Q15113	https://www.genecards.org/cgi-bin/carddisp.pl?gene=PCOLCE
223	NPEPPS	Aminopeptidase Puromycin Sensitive	Protein Coding	Aminopeptidase with broad substrate specificity for several peptides.Involved in proteolytic events essential for cell growth and viability.May act as regulator of neuropeptide activity.Plays a role in the antigen-processing pathway for MHC class I molecules.Involved in the N-terminal trimming of cytotoxic T-cell epitope precursors. Digests the poly-Q peptides found in many cellular proteins.Dige…	https://www.genecards.org/cgi-bin/carddisp.pl?gene=NPEPPS
224	HK2	Hexokinase 2	Protein Coding	Catalyzes the phosphorylation of hexose, such as D-glucose and D-fructose, to hexose 6-phosphate (D-glucose 6-phosphate and D-fructose 6-phosphate, respectively) (PubMed:23185017, 26985301, 29298880).Mediates the initial step of glycolysis by catalyzing phosphorylation of D-glucose to D-glucose 6-phosphate (PubMed:29298880). Plays a key role in maintaining the integrity of the outer mitochondrial…	https://www.genecards.org/cgi-bin/carddisp.pl?gene=HK2
225	RASA1	RAS P21 Protein Activator 1	Protein Coding	Inhibitory regulator of the Ras-cyclic AMP pathway.Stimulates the GTPase of normal but not oncogenic Ras p21; this stimulation may be further increased in the presence of NCK1. RASA1_HUMAN,P20936	https://www.genecards.org/cgi-bin/carddisp.pl?gene=RASA1
226	GSTM1	Glutathione S-Transferase Mu 1	Protein Coding	Conjugation of reduced glutathione to a wide number of exogenous and endogenous hydrophobic electrophiles.Involved in the formation of glutathione conjugates of both prostaglandin A2 (PGA2) and prostaglandin J2 (PGJ2) (PubMed:9084911).Participates in the formation of novel hepoxilin regioisomers (PubMed:21046276). GSTM1_HUMAN,P09488	https://www.genecards.org/cgi-bin/carddisp.pl?gene=GSTM1
227	GSTM2	Glutathione S-Transferase Mu 2	Protein Coding	Conjugation of reduced glutathione to a wide number of exogenous and endogenous hydrophobic electrophiles. Participates in the formation of novel hepoxilin regioisomers (PubMed:21046276). GSTM2_HUMAN,P28161	https://www.genecards.org/cgi-bin/carddisp.pl?gene=GSTM2
228	PYGM	Glycogen Phosphorylase, Muscle Associated	Protein Coding	Allosteric enzyme that catalyzes the rate-limiting step in glycogen catabolism, the phosphorolytic cleavage of glycogen to produce glucose-1-phosphate, and plays a central role in maintaining cellular and organismal glucose homeostasis. PYGM_HUMAN,P11217	https://www.genecards.org/cgi-bin/carddisp.pl?gene=PYGM
229	ATP5F1B	ATP Synthase F1 Subunit Beta	Protein Coding	Mitochondrial membrane ATP synthase (F(1)F(0) ATP synthase or Complex V) produces ATP from ADP in the presence of a proton gradient across the membrane which is generated by electron transport complexes of the respiratory chain.F-type ATPases consist of two structural domains, F(1) - containing the extramembraneous catalytic core, and F(0) - containing the membrane proton channel, linked together…	https://www.genecards.org/cgi-bin/carddisp.pl?gene=ATP5F1B
230	MT-ND6	Mitochondrially Encoded NADH:Ubiquinone Oxidoreductase Core Subunit 6	Protein Coding	Core subunit of the mitochondrial membrane respiratory chain NADH dehydrogenase (Complex I) which catalyzes electron transfer from NADH through the respiratory chain, using ubiquinone as an electron acceptor (PubMed:8644732, 14595656).Essential for the catalytic activity and assembly of complex I (PubMed:8644732, 14595656). NU6M_HUMAN,P03923	https://www.genecards.org/cgi-bin/carddisp.pl?gene=MT-ND6
231	HSD3B2	Hydroxy-Delta-5-Steroid Dehydrogenase, 3 Beta- And Steroid Delta-Isomerase 2	Protein Coding	3-beta-HSD is a bifunctional enzyme, that catalyzes the oxidative conversion of Delta(5)-ene-3-beta-hydroxy steroid, and the oxidative conversion of ketosteroids. The 3-beta-HSD enzymatic system plays a crucial role in the biosynthesis of all classes of hormonal steroids. 3BHS2_HUMAN,P26439	https://www.genecards.org/cgi-bin/carddisp.pl?gene=HSD3B2
232	HSD3B1	Hydroxy-Delta-5-Steroid Dehydrogenase, 3 Beta- And Steroid Delta-Isomerase 1	Protein Coding	A bifunctional enzyme responsible for the oxidation and isomerization of 3beta-hydroxy-Delta(5)-steroid precursors to 3-oxo-Delta(4)-steroids, an essential step in steroid hormone biosynthesis.Specifically catalyzes the conversion of pregnenolone to progesterone, 17alpha-hydroxypregnenolone to 17alpha-hydroxyprogesterone, dehydroepiandrosterone (DHEA) to 4-androstenedione, and androstenediol to t…	https://www.genecards.org/cgi-bin/carddisp.pl?gene=HSD3B1
233	HPSE	Heparanase	Protein Coding	Endoglycosidase that cleaves heparan sulfate proteoglycans (HSPGs) into heparan sulfate side chains and core proteoglycans.Participates in extracellular matrix (ECM) degradation and remodeling.Selectively cleaves the linkage between a glucuronic acid unit and an N-sulfo glucosamine unit carrying either a 3-O-sulfo or a 6-O-sulfo group. Can also cleave the linkage between a glucuronic acid unit an…	https://www.genecards.org/cgi-bin/carddisp.pl?gene=HPSE
234	IER3IP1	Immediate Early Response 3 Interacting Protein 1	Protein Coding	Regulator of endoplasmic reticulum secretion that acts as a key determinant of brain size (PubMed:33122427).Required for secretion of extracellular matrix proteins (PubMed:33122427).Required for correct brain development by depositing sufficient extracellular matrix proteins for tissue integrity and the proliferation of neural progenitors (PubMed:33122427).Acts as a regulator of the unfolded prot…	https://www.genecards.org/cgi-bin/carddisp.pl?gene=IER3IP1
235	CD44	CD44 Molecule (Indian Blood Group)	Protein Coding	Cell-surface receptor that plays a role in cell-cell interactions, cell adhesion and migration, helping them to sense and respond to changes in the tissue microenvironment (PubMed:16541107, 19703720, 22726066).Participates thereby in a wide variety of cellular functions including the activation, recirculation and homing of T-lymphocytes, hematopoiesis, inflammation and response to bacterial infec…	https://www.genecards.org/cgi-bin/carddisp.pl?gene=CD44
236	RXRB	Retinoid X Receptor Beta	Protein Coding	Receptor for retinoic acid.Retinoic acid receptors bind as heterodimers to their target response elements in response to their ligands, all-trans or 9-cis retinoic acid, and regulate gene expression in various biological processes.The RAR/RXR heterodimers bind to the retinoic acid response elements (RARE). RXRB_HUMAN,P28702	https://www.genecards.org/cgi-bin/carddisp.pl?gene=RXRB
237	IKBKB	Inhibitor Of Nuclear Factor Kappa B Kinase Subunit Beta	Protein Coding	Serine kinase that plays an essential role in the NF-kappa-B signaling pathway which is activated by multiple stimuli such as inflammatory cytokines, bacterial or viral products, DNA damages or other cellular stresses (PubMed:20434986, 20797629, 21138416, 9346484, 30337470).Acts as part of the canonical IKK complex in the conventional pathway of NF-kappa-B activation (PubMed:9346484).Phosphorylat…	https://www.genecards.org/cgi-bin/carddisp.pl?gene=IKBKB
238	MAPK8	Mitogen-Activated Protein Kinase 8	Protein Coding	Serine/threonine-protein kinase involved in various processes such as cell proliferation, differentiation, migration, transformation and programmed cell death.Extracellular stimuli such as pro-inflammatory cytokines or physical stress stimulate the stress-activated protein kinase/c-Jun N-terminal kinase (SAP/JNK) signaling pathway (PubMed:28943315).In this cascade, two dual specificity kinases MA…	https://www.genecards.org/cgi-bin/carddisp.pl?gene=MAPK8
239	PPP3CA	Protein Phosphatase 3 Catalytic Subunit Alpha	Protein Coding	Calcium-dependent, calmodulin-stimulated protein phosphatase which plays an essential role in the transduction of intracellular Ca(2+)-mediated signals (PubMed:15671020, 18838687, 19154138, 23468591, 30254215).Many of the substrates contain a PxIxIT motif and/or a LxVP motif (PubMed:17498738, 17502104, 22343722, 23468591, 27974827). In response to increased Ca(2+) levels, dephosphorylates and act…	https://www.genecards.org/cgi-bin/carddisp.pl?gene=PPP3CA
240	AKR1C3	Aldo-Keto Reductase Family 1 Member C3	Protein Coding	Cytosolic aldo-keto reductase that catalyzes the NADH and NADPH-dependent reduction of ketosteroids to hydroxysteroids.Acts as a NAD(P)(H)-dependent 3-, 17- and 20-ketosteroid reductase on the steroid nucleus and side chain and regulates the metabolism of androgens, estrogens and progesterone (PubMed:10622721, 11165022, 7650035, 9415401, 9927279).Displays the ability to catalyze both oxidation an…	https://www.genecards.org/cgi-bin/carddisp.pl?gene=AKR1C3
241	SLPI	Secretory Leukocyte Peptidase Inhibitor	Protein Coding	Acid-stable proteinase inhibitor with strong affinities for trypsin, chymotrypsin, elastase, and cathepsin G (PubMed:3533531, 3462719, 2039600, 2110563, 10702419, 24121345). Modulates the inflammatory and immune responses after bacterial infection, and after infection by the intracellular parasite L.major.Down-regulates responses to bacterial lipopolysaccharide (LPS) (By similarity).Plays a role …	https://www.genecards.org/cgi-bin/carddisp.pl?gene=SLPI
242	RXRG	Retinoid X Receptor Gamma	Protein Coding	Receptor for retinoic acid.Retinoic acid receptors bind as heterodimers to their target response elements in response to their ligands, all-trans or 9-cis retinoic acid, and regulate gene expression in various biological processes.The RAR/RXR heterodimers bind to the retinoic acid response elements (RARE) composed of tandem 5'-AGGTCA-3' sites known as DR1-DR5.The high affinity ligand for RXRs is …	https://www.genecards.org/cgi-bin/carddisp.pl?gene=RXRG
243	CASP1	Caspase 1	Protein Coding	Thiol protease involved in a variety of inflammatory processes by proteolytically cleaving other proteins, such as the precursors of the inflammatory cytokines interleukin-1 beta (IL1B) and interleukin 18 (IL18) as well as the pyroptosis inducer Gasdermin-D (GSDMD), into active mature peptides (PubMed:15326478, 1574116, 7876192, 15498465, 26375003, 32051255).Plays a key role in cell immunity as a…	https://www.genecards.org/cgi-bin/carddisp.pl?gene=CASP1
244	ADCYAP1	Adenylate Cyclase Activating Polypeptide 1	Protein Coding	Binding to its receptor activates G proteins and stimulates adenylate cyclase in pituitary cells.Promotes neuron projection development through the RAPGEF2/Rap1/B-Raf/ERK pathway.In chromaffin cells, induces long-lasting increase of intracellular calcium concentrations and neuroendocrine secretion (By similarity).Involved in the control of glucose homeostasis, induces insulin secretion by pancrea…	https://www.genecards.org/cgi-bin/carddisp.pl?gene=ADCYAP1
245	PSMG1	Proteasome Assembly Chaperone 1	Protein Coding	Chaperone protein which promotes assembly of the 20S proteasome as part of a heterodimer with PSMG2.The PSMG1-PSMG2 heterodimer binds to the PSMA5 and PSMA7 proteasome subunits, promotes assembly of the proteasome alpha subunits into the heteroheptameric alpha ring and prevents alpha ring dimerization. PSMG1_HUMAN,O95456	https://www.genecards.org/cgi-bin/carddisp.pl?gene=PSMG1
246	MAP2K4	Mitogen-Activated Protein Kinase Kinase 4	Protein Coding	Dual specificity protein kinase which acts as an essential component of the MAP kinase signal transduction pathway.Essential component of the stress-activated protein kinase/c-Jun N-terminal kinase (SAP/JNK) signaling pathway.With MAP2K7/MKK7, is the one of the only known kinase to directly activate the stress-activated protein kinase/c-Jun N-terminal kinases MAPK8/JNK1, MAPK9/JNK2 and MAPK10/JNK…	https://www.genecards.org/cgi-bin/carddisp.pl?gene=MAP2K4
247	CACNA1S	Calcium Voltage-Gated Channel Subunit Alpha1 S	Protein Coding	Pore-forming, alpha-1S subunit of the voltage-gated calcium channel that gives rise to L-type calcium currents in skeletal muscle.Calcium channels containing the alpha-1S subunit play an important role in excitation-contraction coupling in skeletal muscle via their interaction with RYR1, which triggers Ca(2+) release from the sarcoplasmic reticulum and ultimately results in muscle contraction.Lon…	https://www.genecards.org/cgi-bin/carddisp.pl?gene=CACNA1S
248	CRYZ	Crystallin Zeta	Protein Coding	Does not have alcohol dehydrogenase activity.Binds NADP and acts through a one-electron transfer process.Orthoquinones, such as 1,2-naphthoquinone or 9,10-phenanthrenequinone, are the best substrates (in vitro).May act in the detoxification of xenobiotics.Interacts with (AU)-rich elements (ARE) in the 3'-UTR of target mRNA species.Enhances the stability of mRNA coding for BCL2.NADPH binding inter…	https://www.genecards.org/cgi-bin/carddisp.pl?gene=CRYZ
249	VKORC1	Vitamin K Epoxide Reductase Complex Subunit 1	Protein Coding	Involved in vitamin K metabolism.Catalytic subunit of the vitamin K epoxide reductase (VKOR) complex which reduces inactive vitamin K 2,3-epoxide to active vitamin K. Vitamin K is required for the gamma-carboxylation of various proteins, including clotting factors, and is required for normal blood coagulation, but also for normal bone development. VKOR1_HUMAN,Q9BQB6	https://www.genecards.org/cgi-bin/carddisp.pl?gene=VKORC1
250	NQO1	NAD(P)H Quinone Dehydrogenase 1	Protein Coding	Flavin-containing quinone reductase that catalyzes two-electron reduction of quinones to hydroquinones using either NADH or NADPH as electron donors.In a ping-pong kinetic mechanism, the electrons are sequentially transferred from NAD(P)H to flavin cofactor and then from reduced flavin to the quinone, bypassing the formation of semiquinone and reactive oxygen species (PubMed:8999809, 9271353) (By…	https://www.genecards.org/cgi-bin/carddisp.pl?gene=NQO1
251	ALOX5	Arachidonate 5-Lipoxygenase	Protein Coding	Catalyzes the oxygenation of arachidonate ((5Z,8Z,11Z,14Z)-eicosatetraenoate) to 5-hydroperoxyeicosatetraenoate (5-HPETE) followed by the dehydration to 5,6- epoxyeicosatetraenoate (Leukotriene A4/LTA4), the first two steps in the biosynthesis of leukotrienes, which are potent mediators of inflammation (PubMed:8631361, 21233389, 22516296, 24282679, 19022417, 23246375, 8615788, 24893149, 31664810)…	https://www.genecards.org/cgi-bin/carddisp.pl?gene=ALOX5
252	MPL	MPL Proto-Oncogene, Thrombopoietin Receptor	Protein Coding	Receptor for thrombopoietin that acts as a primary regulator of megakaryopoiesis and platelet production.May represent a regulatory molecule specific for TPO-R-dependent immune responses. TPOR_HUMAN,P40238	https://www.genecards.org/cgi-bin/carddisp.pl?gene=MPL
253	TYMS	Thymidylate Synthetase	Protein Coding	Catalyzes the reductive methylation of 2'-deoxyuridine 5'-monophosphate (dUMP) to thymidine 5'-monophosphate (dTMP), using the cosubstrate, 5,10- methylenetetrahydrofolate (CH2H4folate) as a 1-carbon donor and reductant and contributes to the de novo mitochondrial thymidylate biosynthesis pathway. TYSY_HUMAN,P04818	https://www.genecards.org/cgi-bin/carddisp.pl?gene=TYMS
254	IL13	Interleukin 13	Protein Coding	Cytokine that plays important roles in allergic inflammation and immune response to parasite infection (PubMed:8096327, 8097324).Synergizes with IL2 in regulating interferon-gamma synthesis (PubMed:8096327).Stimulates B-cell proliferation, and activation of eosinophils, basophils, and mast cells (PubMed:7903680, 8759755).Plays an important role in controlling IL33 activity by modulating the produ…	https://www.genecards.org/cgi-bin/carddisp.pl?gene=IL13
255	APOA2	Apolipoprotein A2	Protein Coding	May stabilize HDL (high density lipoprotein) structure by its association with lipids, and affect the HDL metabolism. APOA2_HUMAN,P02652	https://www.genecards.org/cgi-bin/carddisp.pl?gene=APOA2
256	SHMT1	Serine Hydroxymethyltransferase 1	Protein Coding	Interconversion of serine and glycine (PubMed:8505317, 24698160). GLYC_HUMAN,P34896	https://www.genecards.org/cgi-bin/carddisp.pl?gene=SHMT1
257	SERPINB7	Serpin Family B Member 7	Protein Coding	Might function as an inhibitor of Lys-specific proteases.Might influence the maturation of megakaryocytes via its action as a serpin. SPB7_HUMAN,O75635	https://www.genecards.org/cgi-bin/carddisp.pl?gene=SERPINB7
258	CYP17A1	Cytochrome P450 Family 17 Subfamily A Member 1	Protein Coding	A cytochrome P450 monooxygenase involved in corticoid and androgen biosynthesis (PubMed:9452426, 27339894, 22266943, 25301938).Catalyzes 17-alpha hydroxylation of C21 steroids, which is common for both pathways.A second oxidative step, required only for androgen synthesis, involves an acyl-carbon cleavage.The 17-alpha hydroxy intermediates, as part of adrenal glucocorticoids biosynthesis pathway,…	https://www.genecards.org/cgi-bin/carddisp.pl?gene=CYP17A1
259	SIX3	SIX Homeobox 3	Protein Coding	Transcriptional regulator which can act as both a transcriptional repressor and activator by binding a ATTA homeodomain core recognition sequence on these target genes. During forebrain development represses WNT1 expression allowing zona limitans intrathalamica formation and thereby ensuring proper anterio-posterior patterning of the diencephalon and formation of the rostral diencephalon.Acts as …	https://www.genecards.org/cgi-bin/carddisp.pl?gene=SIX3
260	DNM3	Dynamin 3	Protein Coding	Microtubule-associated force-producing protein involved in producing microtubule bundles and able to bind and hydrolyze GTP.Most probably involved in vesicular trafficking processes, in particular endocytosis (By similarity). DYN3_HUMAN,Q9UQ16	https://www.genecards.org/cgi-bin/carddisp.pl?gene=DNM3
261	AGRN	Agrin	Protein Coding	[Isoform 1]: Heparan sulfate basal lamina glycoprotein that plays a central role in the formation and the maintenance of the neuromuscular junction (NMJ) and directs key events in postsynaptic differentiation.Component of the AGRN-LRP4 receptor complex that induces the phosphorylation and activation of MUSK.The activation of MUSK in myotubes induces the formation of NMJ by regulating different pr…	https://www.genecards.org/cgi-bin/carddisp.pl?gene=AGRN
262	BCHE	Butyrylcholinesterase	Protein Coding	Esterase with broad substrate specificity.Contributes to the inactivation of the neurotransmitter acetylcholine.Can degrade neurotoxic organophosphate esters. CHLE_HUMAN,P06276	https://www.genecards.org/cgi-bin/carddisp.pl?gene=BCHE
263	ANXA1	Annexin A1	Protein Coding	Plays important roles in the innate immune response as effector of glucocorticoid-mediated responses and regulator of the inflammatory process. Has anti-inflammatory activity (PubMed:8425544). Plays a role in glucocorticoid-mediated down-regulation of the early phase of the inflammatory response (By similarity).Contributes to the adaptive immune response by enhancing signaling cascades that are t…	https://www.genecards.org/cgi-bin/carddisp.pl?gene=ANXA1
264	ASCL1	Achaete-Scute Family BHLH Transcription Factor 1	Protein Coding	Transcription factor that plays a key role in neuronal differentiation: acts as a pioneer transcription factor, accessing closed chromatin to allow other factors to bind and activate neural pathways.Directly binds the E box motif (5'-CANNTG-3') on promoters and promotes transcription of neuronal genes.The combination of three transcription factors, ASCL1, POU3F2/BRN2 and MYT1L, is sufficient to r…	https://www.genecards.org/cgi-bin/carddisp.pl?gene=ASCL1
265	CHKA	Choline Kinase Alpha	Protein Coding	Plays a key role in phospholipid biosynthesis by catalyzing the phosphorylation of free choline to phosphocholine, the first step in phosphatidylcholine biosynthesis (PubMed:19915674, 34077757, 17007874).Also phosphorylates ethanolamine, thereby contributing to phosphatidylethanolamine biosynthesis (PubMed:19915674, 17007874). Has higher activity with choline (PubMed:19915674, 17007874).May contr…	https://www.genecards.org/cgi-bin/carddisp.pl?gene=CHKA
266	COLQ	Collagen Like Tail Subunit Of Asymmetric Acetylcholinesterase	Protein Coding	Anchors the catalytic subunits of asymmetric AChE to the synaptic basal lamina. COLQ_HUMAN,Q9Y215	https://www.genecards.org/cgi-bin/carddisp.pl?gene=COLQ
267	SLC5A7	Solute Carrier Family 5 Member 7	Protein Coding	High-affinity Na(+)-coupled choline transmembrane symporter (PubMed:11027560, 11068039, 12969261, 17005849, 23141292, 23132865, 12237312, 27569547).Functions as an electrogenic, voltage-dependent transporter with variable charge/choline stoichiometry (PubMed:17005849).Choline uptake and choline-induced current is also Cl(-)-dependent where Cl(-) is likely a regulatory ion rather than cotransporte…	https://www.genecards.org/cgi-bin/carddisp.pl?gene=SLC5A7
268	ENPP6	Ectonucleotide Pyrophosphatase/Phosphodiesterase 6	Protein Coding	Choline-specific glycerophosphodiesterase that hydrolyzes glycerophosphocholine (GPC) and lysophosphatidylcholine (LPC) and contributes to supplying choline to the cells (PubMed:15788404).Has a preference for LPC with short (12:0 and 14:0) or polyunsaturated (18:2 and 20:4) fatty acids.In vitro, hydrolyzes only choline-containing lysophospholipids, such as sphingosylphosphorylcholine (SPC), plate…	https://www.genecards.org/cgi-bin/carddisp.pl?gene=ENPP6
269	OPRK1	Opioid Receptor Kappa 1	Protein Coding	G-protein coupled opioid receptor that functions as receptor for endogenous alpha-neoendorphins and dynorphins, but has low affinity for beta-endorphins.Also functions as receptor for various synthetic opioids and for the psychoactive diterpene salvinorin A.Ligand binding causes a conformation change that triggers signaling via guanine nucleotide-binding proteins (G proteins) and modulates the ac…	https://www.genecards.org/cgi-bin/carddisp.pl?gene=OPRK1
270	SRD5A1	Steroid 5 Alpha-Reductase 1	Protein Coding	Converts testosterone into 5-alpha-dihydrotestosterone and progesterone or corticosterone into their corresponding 5-alpha-3-oxosteroids.It plays a central role in sexual differentiation and androgen physiology. S5A1_HUMAN,P18405	https://www.genecards.org/cgi-bin/carddisp.pl?gene=SRD5A1
271	NRG1	Neuregulin 1	Protein Coding	Direct ligand for ERBB3 and ERBB4 tyrosine kinase receptors.Concomitantly recruits ERBB1 and ERBB2 coreceptors, resulting in ligand-stimulated tyrosine phosphorylation and activation of the ERBB receptors.The multiple isoforms perform diverse functions such as inducing growth and differentiation of epithelial, glial, neuronal, and skeletal muscle cells; inducing expression of acetylcholine recept…	https://www.genecards.org/cgi-bin/carddisp.pl?gene=NRG1
272	CDH8	Cadherin 8	Protein Coding	Cadherins are calcium-dependent cell adhesion proteins.They preferentially interact with themselves in a homophilic manner in connecting cells; cadherins may thus contribute to the sorting of heterogeneous cell types. CADH8_HUMAN,P55286	https://www.genecards.org/cgi-bin/carddisp.pl?gene=CDH8
273	GRIN1	Glutamate Ionotropic Receptor NMDA Type Subunit 1	Protein Coding	Component of NMDA receptor complexes that function as heterotetrameric, ligand-gated ion channels with high calcium permeability and voltage-dependent sensitivity to magnesium.Channel activation requires binding of the neurotransmitter glutamate to the epsilon subunit, glycine binding to the zeta subunit, plus membrane depolarization to eliminate channel inhibition by Mg(2+) (PubMed:7685113, 2812…	https://www.genecards.org/cgi-bin/carddisp.pl?gene=GRIN1
274	DMGDH	Dimethylglycine Dehydrogenase	Protein Coding	Catalyzes the demethylation of N,N-dimethylglycine to sarcosine.Also has activity with sarcosine in vitro. M2GD_HUMAN,Q9UI17	https://www.genecards.org/cgi-bin/carddisp.pl?gene=DMGDH
275	ALDH7A1	Aldehyde Dehydrogenase 7 Family Member A1	Protein Coding	Multifunctional enzyme mediating important protective effects.Metabolizes betaine aldehyde to betaine, an important cellular osmolyte and methyl donor.Protects cells from oxidative stress by metabolizing a number of lipid peroxidation-derived aldehydes.Involved in lysine catabolism. AL7A1_HUMAN,P49419	https://www.genecards.org/cgi-bin/carddisp.pl?gene=ALDH7A1
276	FNTA	Farnesyltransferase, CAAX Box, Alpha	Protein Coding	Essential subunit of both the farnesyltransferase and the geranylgeranyltransferase complex.Contributes to the transfer of a farnesyl or geranylgeranyl moiety from farnesyl or geranylgeranyl diphosphate to a cysteine at the fourth position from the C-terminus of several proteins having the C-terminal sequence Cys-aliphatic-aliphatic-X.May positively regulate neuromuscular junction development dow…	https://www.genecards.org/cgi-bin/carddisp.pl?gene=FNTA
277	MTNR1A	Melatonin Receptor 1A	Protein Coding	High affinity receptor for melatonin.Likely to mediate the reproductive and circadian actions of melatonin.The activity of this receptor is mediated by pertussis toxin sensitive G proteins that inhibit adenylate cyclase activity. MTR1A_HUMAN,P48039	https://www.genecards.org/cgi-bin/carddisp.pl?gene=MTNR1A
278	MTNR1B	Melatonin Receptor 1B	Protein Coding	High affinity receptor for melatonin.Likely to mediate the reproductive and circadian actions of melatonin.The activity of this receptor is mediated by pertussis toxin sensitive G proteins that inhibit adenylate cyclase activity. MTR1B_HUMAN,P49286	https://www.genecards.org/cgi-bin/carddisp.pl?gene=MTNR1B
279	VDR	Vitamin D Receptor	Protein Coding	Nuclear receptor for calcitriol, the active form of vitamin D3 which mediates the action of this vitamin on cells (PubMed:28698609, 16913708, 15728261, 10678179).Enters the nucleus upon vitamin D3 binding where it forms heterodimers with the retinoid X receptor/RXR (PubMed:28698609).The VDR-RXR heterodimers bind to specific response elements on DNA and activate the transcription of vitamin D3-res…	https://www.genecards.org/cgi-bin/carddisp.pl?gene=VDR
280	TH	Tyrosine Hydroxylase	Protein Coding	Catalyzes the conversion of L-tyrosine to L-dihydroxyphenylalanine (L-Dopa), the rate-limiting step in the biosynthesis of cathecolamines, dopamine, noradrenaline, and adrenaline.Uses tetrahydrobiopterin and molecular oxygen to convert tyrosine to L-Dopa (PubMed:17391063, PubMed:1680128, PubMed:15287903, PubMed:8528210, Ref.18, PubMed:34922205, PubMed:24753243).In addition to tyrosine, is able to…	https://www.genecards.org/cgi-bin/carddisp.pl?gene=TH
281	TPH1	Tryptophan Hydroxylase 1	Protein Coding	Oxidizes L-tryptophan to 5-hydroxy-l-tryptophan in the rate-determining step of serotonin biosynthesis. TPH1_HUMAN,P17752	https://www.genecards.org/cgi-bin/carddisp.pl?gene=TPH1
282	PAH	Phenylalanine Hydroxylase	Protein Coding	Catalyzes the hydroxylation of L-phenylalanine to L-tyrosine. PH4H_HUMAN,P00439	https://www.genecards.org/cgi-bin/carddisp.pl?gene=PAH
283	HTR1D	5-Hydroxytryptamine Receptor 1D	Protein Coding	G-protein coupled receptor for 5-hydroxytryptamine (serotonin).Also functions as a receptor for ergot alkaloid derivatives, various anxiolytic and antidepressant drugs and other psychoactive substances.Ligand binding causes a conformation change that triggers signaling via guanine nucleotide-binding proteins (G proteins) and modulates the activity of down-stream effectors, such as adenylate cycla…	https://www.genecards.org/cgi-bin/carddisp.pl?gene=HTR1D
284	HTR2B	5-Hydroxytryptamine Receptor 2B	Protein Coding	G-protein coupled receptor for 5-hydroxytryptamine (serotonin) (PubMed:8143856, 7926008, 8078486, 8882600, 18703043, 23519210). Also functions as a receptor for various ergot alkaloid derivatives and psychoactive substances (PubMed:8143856, 7926008, 8078486, 12970106, 18703043, 23519210, 23519215, 24357322, 28129538). Ligand binding causes a conformation change that triggers signaling via guanine…	https://www.genecards.org/cgi-bin/carddisp.pl?gene=HTR2B
285	DRD4	Dopamine Receptor D4	Protein Coding	Dopamine receptor responsible for neuronal signaling in the mesolimbic system of the brain, an area of the brain that regulates emotion and complex behavior.Activated by dopamine, but also by epinephrine and norepinephrine, and by numerous synthetic agonists and drugs (PubMed:9003072, 16423344, 27659709, 29051383).Agonist binding triggers signaling via G proteins that inhibit adenylyl cyclase (Pu…	https://www.genecards.org/cgi-bin/carddisp.pl?gene=DRD4
286	DRD3	Dopamine Receptor D3	Protein Coding	Dopamine receptor whose activity is mediated by G proteins which inhibit adenylyl cyclase.Promotes cell proliferation. DRD3_HUMAN,P35462	https://www.genecards.org/cgi-bin/carddisp.pl?gene=DRD3
287	SOAT1	Sterol O-Acyltransferase 1	Protein Coding	Catalyzes the formation of fatty acid-cholesterol esters, which are less soluble in membranes than cholesterol (PubMed:16154994, 16647063, 9020103, 32433614, 32433613, 32944968).Plays a role in lipoprotein assembly and dietary cholesterol absorption (PubMed:16154994, 9020103).Utilizes oleoyl-CoA ((9Z)-octadecenoyl-CoA) preferentially as susbstrate: shows a higher activity towards an acyl-CoA subs…	https://www.genecards.org/cgi-bin/carddisp.pl?gene=SOAT1
288	MTTP	Microsomal Triglyceride Transfer Protein	Protein Coding	Catalyzes the transport of triglyceride, cholesteryl ester, and phospholipid between phospholipid surfaces (PubMed:23475612, 8939939, 26224785, 25108285, 22236406, 16478722, 15897609, 8876250).Required for the assembly and secretion of plasma lipoproteins that contain apolipoprotein B (PubMed:23475612, 8939939, 26224785, 8876250, 16478722). May be involved in regulating cholesteryl ester biosynth…	https://www.genecards.org/cgi-bin/carddisp.pl?gene=MTTP
289	CNR2	Cannabinoid Receptor 2	Protein Coding	Heterotrimeric G protein-coupled receptor for endocannabinoid 2-arachidonoylglycerol mediating inhibition of adenylate cyclase.May function in inflammatory response, nociceptive transmission and bone homeostasis. CNR2_HUMAN,P34972	https://www.genecards.org/cgi-bin/carddisp.pl?gene=CNR2
290	CNR1	Cannabinoid Receptor 1	Protein Coding	G-protein coupled receptor for endogenous cannabinoids (eCBs), including N-arachidonoylethanolamide (also called anandamide or AEA) and 2-arachidonoylglycerol (2-AG), as well as phytocannabinoids, such as delta(9)-tetrahydrocannabinol (THC) (PubMed:15620723, 27768894, 27851727).Mediates many cannabinoid-induced effects, acting, among others, on food intake, memory loss, gastrointestinal motility,…	https://www.genecards.org/cgi-bin/carddisp.pl?gene=CNR1
291	SOAT2	Sterol O-Acyltransferase 2	Protein Coding	Catalyzes the formation of fatty acid-cholesterol esters, which are less soluble in membranes than cholesterol (PubMed:16647063, 11294643).Plays a role in lipoprotein assembly and dietary cholesterol absorption (PubMed:11294643).Utilizes oleoyl-CoA ((9Z)-octadecenoyl-CoA) and linolenoyl-CoA ((9Z,12Z,15Z)-octadecatrienoyl-CoA) as substrates (PubMed:11294643).May provide cholesteryl esters for lipo…	https://www.genecards.org/cgi-bin/carddisp.pl?gene=SOAT2
292	PAWR	Pro-Apoptotic WT1 Regulator	Protein Coding	Pro-apoptotic protein capable of selectively inducing apoptosis in cancer cells, sensitizing the cells to diverse apoptotic stimuli and causing regression of tumors in animal models.Induces apoptosis in certain cancer cells by activation of the Fas prodeath pathway and coparallel inhibition of NF-kappa-B transcriptional activity.Inhibits the transcriptional activation and augments the transcripti…	https://www.genecards.org/cgi-bin/carddisp.pl?gene=PAWR
293	ABHD6	Abhydrolase Domain Containing 6, Acylglycerol Lipase	Protein Coding	Lipase that preferentially hydrolysis medium-chain saturated monoacylglycerols including 2-arachidonoylglycerol (PubMed:22969151).Through 2-arachidonoylglycerol degradation may regulate endocannabinoid signaling pathways (By similarity).Also has a lysophosphatidyl lipase activity with a preference for lysophosphatidylglycerol among other lysophospholipids (By similarity).Also able to degrade bis(…	https://www.genecards.org/cgi-bin/carddisp.pl?gene=ABHD6
294	GPR55	G Protein-Coupled Receptor 55	Protein Coding	May be involved in hyperalgesia associated with inflammatory and neuropathic pain (By similarity).Receptor for L-alpha-lysophosphatidylinositol (LPI).LPI induces Ca(2+) release from intracellular stores via the heterotrimeric G protein GNA13 and RHOA.Putative cannabinoid receptor.May play a role in bone physiology by regulating osteoclast number and function. GPR55_HUMAN,Q9Y2T6	https://www.genecards.org/cgi-bin/carddisp.pl?gene=GPR55
295	MGLL	Monoglyceride Lipase	Protein Coding	Converts monoacylglycerides to free fatty acids and glycerol (PubMed:19029917, 20079333, 21049984, 22969151, 24368842).Hydrolyzes the endocannabinoid 2-arachidonoylglycerol, and thereby contributes to the regulation of endocannabinoid signaling, nociperception and perception of pain (PubMed:19029917, 20079333, 21049984, 22969151, 24368842). Regulates the levels of fatty acids that serve as signal…	https://www.genecards.org/cgi-bin/carddisp.pl?gene=MGLL
296	CHRNB2	Cholinergic Receptor Nicotinic Beta 2 Subunit	Protein Coding	After binding acetylcholine, the AChR responds by an extensive change in conformation that affects all subunits and leads to opening of an ion-conducting channel across the plasma membrane permeable to sodiun ions. ACHB2_HUMAN,P17787	https://www.genecards.org/cgi-bin/carddisp.pl?gene=CHRNB2
297	C3	Complement C3	Protein Coding	C3 plays a central role in the activation of the complement system.Its processing by C3 convertase is the central reaction in both classical and alternative complement pathways.After activation C3b can bind covalently, via its reactive thioester, to cell surface carbohydrates or immune aggregates. Derived from proteolytic degradation of complement C3, C3a anaphylatoxin is a mediator of local infl…	https://www.genecards.org/cgi-bin/carddisp.pl?gene=C3
298	FCER1G	Fc Epsilon Receptor Ig	Protein Coding	Adapter protein containing an immunoreceptor tyrosine-based activation motif (ITAM) that transduces activation signals from various immunoreceptors.As a component of the high-affinity immunoglobulin E (IgE) receptor, mediates allergic inflammatory signaling in mast cells.As a constitutive component of interleukin-3 receptor complex, selectively mediates interleukin 4/IL4 production by basophils, …	https://www.genecards.org/cgi-bin/carddisp.pl?gene=FCER1G
299	CETP	Cholesteryl Ester Transfer Protein	Protein Coding	Involved in the transfer of neutral lipids, including cholesteryl ester and triglyceride, among lipoprotein particles.Allows the net movement of cholesteryl ester from high density lipoproteins/HDL to triglyceride-rich very low density lipoproteins/VLDL, and the equimolar transport of triglyceride from VLDL to HDL (PubMed:3600759, 24293641, 3281933).Regulates the reverse cholesterol transport, by…	https://www.genecards.org/cgi-bin/carddisp.pl?gene=CETP
300	CD36	CD36 Molecule	Protein Coding	Multifunctional glycoprotein that acts as receptor for a broad range of ligands.Ligands can be of proteinaceous nature like thrombospondin, fibronectin, collagen or amyloid-beta as well as of lipidic nature such as oxidized low-density lipoprotein (oxLDL), anionic phospholipids, long-chain fatty acids and bacterial diacylated lipopeptides. They are generally multivalent and can therefore engage m…	https://www.genecards.org/cgi-bin/carddisp.pl?gene=CD36
301	SUMO1	Small Ubiquitin Like Modifier 1	Protein Coding	Ubiquitin-like protein that can be covalently attached to proteins as a monomer or a lysine-linked polymer.Covalent attachment via an isopeptide bond to its substrates requires prior activation by the E1 complex SAE1-SAE2 and linkage to the E2 enzyme UBE2I, and can be promoted by E3 ligases such as PIAS1-4, RANBP2 or CBX4. This post-translational modification on lysine residues of proteins plays …	https://www.genecards.org/cgi-bin/carddisp.pl?gene=SUMO1
302	FCER1A	Fc Epsilon Receptor Ia	Protein Coding	High-affinity receptor for immunoglobulin epsilon/IgE.Mediates IgE effector functions in myeloid cells.Upon IgE binding and antigen/allergen cross-linking initiates signaling pathways that lead to myeloid cell activation and differentiation.On mast cells, basophils and eosinophils stimulates the secretion of vasoactive amines, lipid mediators and cytokines that contribute to inflammatory response…	https://www.genecards.org/cgi-bin/carddisp.pl?gene=FCER1A
303	PLIN5	Perilipin 5	Protein Coding	Lipid droplet-associated protein that maintains the balance between lipogenesis and lipolysis and also regulates fatty acid oxidation in oxidative tissues.Recruits mitochondria to the surface of lipid droplets and is involved in lipid droplet homeostasis by regulating both the storage of fatty acids in the form of triglycerides and the release of fatty acids for mitochondrial fatty acid oxidation…	https://www.genecards.org/cgi-bin/carddisp.pl?gene=PLIN5
304	CCR7	C-C Motif Chemokine Receptor 7	Protein Coding	Receptor for the MIP-3-beta chemokine.Probable mediator of EBV effects on B-lymphocytes or of normal lymphocyte functions. CCR7_HUMAN,P32248	https://www.genecards.org/cgi-bin/carddisp.pl?gene=CCR7
305	APOH	Apolipoprotein H	Protein Coding	Binds to various kinds of negatively charged substances such as heparin, phospholipids, and dextran sulfate. May prevent activation of the intrinsic blood coagulation cascade by binding to phospholipids on the surface of damaged cells. APOH_HUMAN,P02749	https://www.genecards.org/cgi-bin/carddisp.pl?gene=APOH
306	CAV3	Caveolin 3	Protein Coding	May act as a scaffolding protein within caveolar membranes.Interacts directly with G-protein alpha subunits and can functionally regulate their activity. May also regulate voltage-gated potassium channels.Plays a role in the sarcolemma repair mechanism of both skeletal muscle and cardiomyocytes that permits rapid resealing of membranes disrupted by mechanical stress (By similarity).Mediates the r…	https://www.genecards.org/cgi-bin/carddisp.pl?gene=CAV3
307	DGKA	Diacylglycerol Kinase Alpha	Protein Coding	Diacylglycerol kinase that converts diacylglycerol/DAG into phosphatidic acid/phosphatidate/PA and regulates the respective levels of these two bioactive lipids (PubMed:2175712, 15544348).Thereby, acts as a central switch between the signaling pathways activated by these second messengers with different cellular targets and opposite effects in numerous biological processes (PubMed:2175712, 155443…	https://www.genecards.org/cgi-bin/carddisp.pl?gene=DGKA
308	GPR143	G Protein-Coupled Receptor 143	Protein Coding	Receptor for tyrosine, L-DOPA and dopamine.After binding to L-DOPA, stimulates Ca(2+) influx into the cytoplasm, increases secretion of the neurotrophic factor SERPINF1 and relocalizes beta arrestin at the plasma membrane; this ligand-dependent signaling occurs through a G(q)-mediated pathway in melanocytic cells.Its activity is mediated by G proteins which activate the phosphoinositide signaling…	https://www.genecards.org/cgi-bin/carddisp.pl?gene=GPR143
309	DCT	Dopachrome Tautomerase	Protein Coding	Plays a role in melanin biosynthesis (PubMed:33100333). Catalyzes the conversion of L-dopachrome into 5,6-dihydroxyindole-2-carboxylic acid (DHICA). TYRP2_HUMAN,P40126	https://www.genecards.org/cgi-bin/carddisp.pl?gene=DCT
310	TYRP1	Tyrosinase Related Protein 1	Protein Coding	Plays a role in melanin biosynthesis (PubMed:22556244, 16704458, 23504663).Catalyzes the oxidation of 5,6-dihydroxyindole-2-carboxylic acid (DHICA) into indole-5,6-quinone-2-carboxylic acid in the presence of bound Cu(2+) ions, but not in the presence of Zn(2+) (PubMed:28661582).May regulate or influence the type of melanin synthesized (PubMed:22556244, 16704458).Also to a lower extent, capable o…	https://www.genecards.org/cgi-bin/carddisp.pl?gene=TYRP1
311	SEC14L4	SEC14 Like Lipid Binding 4	Protein Coding	Probable hydrophobic ligand-binding protein; may play a role in the transport of hydrophobic ligands like tocopherol, squalene and phospholipids. S14L4_HUMAN,Q9UDX3	https://www.genecards.org/cgi-bin/carddisp.pl?gene=SEC14L4
312	SEC14L3	SEC14 Like Lipid Binding 3	Protein Coding	Probable hydrophobic ligand-binding protein; may play a role in the transport of hydrophobic ligands like tocopherol, squalene and phospholipids. S14L3_HUMAN,Q9UDX4	https://www.genecards.org/cgi-bin/carddisp.pl?gene=SEC14L3
313	PPP2CB	Protein Phosphatase 2 Catalytic Subunit Beta	Protein Coding	Catalytic subunit of protein phosphatase 2A (PP2A), a serine/threonine phosphatase involved in the regulation of a wide variety of enzymes, signal transduction pathways, and cellular events (Probable).PP2A can modulate the activity of phosphorylase B kinase, casein kinase 2, mitogen-stimulated S6 kinase, and MAP-2 kinase. PP2AB_HUMAN,P62714	https://www.genecards.org/cgi-bin/carddisp.pl?gene=PPP2CB
314	AP3D1	Adaptor Related Protein Complex 3 Subunit Delta 1	Protein Coding	Part of the AP-3 complex, an adaptor-related complex which is not clathrin-associated.The complex is associated with the Golgi region as well as more peripheral structures. It facilitates the budding of vesicles from the Golgi membrane and may be directly involved in trafficking to lysosomes.Involved in process of CD8+ T-cell and NK cell degranulation (PubMed:26744459).In concert with the BLOC-1 …	https://www.genecards.org/cgi-bin/carddisp.pl?gene=AP3D1
315	PPP2CA	Protein Phosphatase 2 Catalytic Subunit Alpha	Protein Coding	PP2A is the major phosphatase for microtubule-associated proteins (MAPs) (PubMed:22613722).PP2A can modulate the activity of phosphorylase B kinase casein kinase 2, mitogen-stimulated S6 kinase, and MAP-2 kinase (PubMed:22613722).Cooperates with SGO2 to protect centromeric cohesin from separase-mediated cleavage in oocytes specifically during meiosis I (By similarity).Can dephosphorylate SV40 lar…	https://www.genecards.org/cgi-bin/carddisp.pl?gene=PPP2CA
316	SEC14L2	SEC14 Like Lipid Binding 2	Protein Coding	Carrier protein.Binds to some hydrophobic molecules and promotes their transfer between the different cellular sites.Binds with high affinity to alpha-tocopherol. Also binds with a weaker affinity to other tocopherols and to tocotrienols.May have a transcriptional activatory activity via its association with alpha-tocopherol. Probably recognizes and binds some squalene structure, suggesting that …	https://www.genecards.org/cgi-bin/carddisp.pl?gene=SEC14L2
317	OCA2	OCA2 Melanosomal Transmembrane Protein	Protein Coding	Contributes to a melanosome-specific anion (chloride) current that modulates melanosomal pH for optimal tyrosinase activity required for melanogenesis and the melanosome maturation (PubMed:25513726, 11310796, 15262401, 22234890).One of the components of the mammalian pigmentary system (PubMed:15262401, 18252222, 7601462).May serve as a key control point at which ethnic skin color variation is det…	https://www.genecards.org/cgi-bin/carddisp.pl?gene=OCA2
Supplementary Table S4: Information of the 10 core targets
NO.	Gene symbol	Protein name	Degree
1	AKT1	RAC-alpha serine/threonine-protein kinase	176
2	TNF	tumor necrosis factor	159
3	IL6	interleukin-6	158
4	TP53	cellular tumor antigen p53	158
5	IL1B	Interleukin-1 beta	145
6	PTGS2	prostaglandin G/H synthase 2	140
7	EGFR	Epidermal growth factor receptor	140
8	CASP3	Caspase-3	136
9	STAT3	Signal transducer and activator of transcription 3	136
10	ESR1	Estrogen receptor	135
Supplementary Table S5: Results of the GO enrichment analysis
Category	Term	Count	%	PValue	Genes
GOTERM_BP_DIRECT	GO:0010628~positive regulation of gene expression	51	16.0883	7.24056e-25	APP, GSK3B, CXCL8, ITGB3, TNF, SLC6A4, PPP3CA, GJA1, MYC, AKT1, CD36, IL13, PAWR, NRG1, F3, RUNX2, IL1A, AR, IFNG, IL1B, PPARG, PGR, TP53, PPARD, CRP, NR1I2, HIF1A, RELA, MAPK8, CALCR, ERBB3, ERBB2, HSF1, E2F1, MAPK1, DRD1, TGFB1, CDKN2A, EGF, NOS3, VDR, CAV1, STAT3, FN1, MAPK14, MTOR, VEGFA, IL4, IL6, CDK1, NFE2L2
GOTERM_BP_DIRECT	GO:0009410~response to xenobiotic stimulus	36	11.3565	1.43258e-22	HSP90AB1, HTR2B, AHR, HTR2A, TYMS, PTGS2, SLC6A2, ADRA1A, TNF, SLC6A3, SLC6A4, CCND1, MYC, CASP3, HMOX1, DRD1, DRD2, DRD3, IL10, BCHE, TGFB1, STAT1, SRD5A1, MMP2, APOA2, FOS, GABRG3, FOSL1, CDK4, CAT, PDE3A, BCL2, CDK1, PPARG, TOP1, TP53
GOTERM_BP_DIRECT	GO:0043066~negative regulation of apoptotic process	47	14.8265	4.45102e-21	GSK3B, HSP90AB1, GSTP1, HTR2B, PTEN, XIAP, AKR1B1, HSPB1, ASCL1, MPO, TNF, RELA, EGFR, IKBKB, MAPK8, ERBB3, MYC, CASP3, ERBB2, KDR, PIM1, AKT1, DRD3, MCL1, IL10, NQO1, NPM1, ANXA1, MMP9, IL2, MTOR, VEGFA, IL4, IL6, CD40LG, RASA1, CAT, PDE3A, BCL2, CDK1, MDM2, BIRC5, RAF1, TP53, CD44, BCL2L1, PPARD
GOTERM_BP_DIRECT	GO:0045944~positive regulation of transcription from RNA polymerase II promoter	71	22.3975	5.34128e-21	RB1, TOP2A, APP, AHR, NR3C1, ELK1, TNF, IKBKB, PPP3CA, MYC, SIX3, AKT1, IL10, NCOA1, NCOA2, EDN1, CHUK, FOS, RUNX2, IL1A, AR, ADCYAP1, IRF1, IL1B, PPARG, PGR, RAF1, PPARA, MET, TP53, PPARD, NR1I3, NR1I2, ADRB2, ASCL1, HIF1A, EGFR, RELA, RXRB, RXRA, HSF1, E2F1, E2F2, DRD2, DRD3, RXRG, EGLN1, NPM1, TGFB1, JUND, CDKN2A, STAT1, VDR, STAT3, IGF2, AP3D1, NFATC1, MAPK14, ESR1, ESR2, IL2, FOSL2, GRIN1, V…
GOTERM_BP_DIRECT	GO:0007187~G-protein coupled receptor signaling pathway, coupled to cyclic nucleotide second messenger	21	6.62461	1.23915e-20	CHRM2, OPRD1, CHRM3, CHRM1, ANXA1, CHRM5, HTR1D, HTR1A, HTR2B, HTR1B, HTR2C, HTR2A, OPRM1, HRH1, MTNR1A, CNR2, MTNR1B, CNR1, CCL2, DRD1, DRD4
GOTERM_BP_DIRECT	GO:0008284~positive regulation of cell proliferation	47	14.8265	1.88966e-20	CHRNA7, ODC1, HTR2B, PTEN, ADRA1D, FASLG, HTR2A, RELA, EGFR, DPP4, ERBB3, MYC, ERBB2, HSF1, KDR, AKT1, HAS2, DRD3, NPM1, EDN1, TGFB1, CAV3, EGF, INSR, AKR1C3, HTR1A, IGF2, FN1, NRG1, ADRA2A, RUNX2, IL2, VEGFA, IL4, FOSL1, CXCL10, AR, IL6, IFNG, CDK4, IL1B, CDK2, BCL2, MDM2, BIRC5, HPSE, BCL2L1
GOTERM_BP_DIRECT	GO:0001666~response to hypoxia	28	8.83281	7.15843e-20	CHRNA7, PLAT, HIF1A, TNF, HK2, SLC6A4, DPP4, EDNRA, PLAU, CASP3, HMOX1, DRD2, CHRNB2, EGLN1, TGFB1, VCAM1, CAV3, NOS2, MMP2, CAV1, VEGFA, IL1A, F7, TH, KCNMA1, CAT, CYP1A1, PPARA
GOTERM_BP_DIRECT	GO:0032496~response to lipopolysaccharide	25	7.88644	8.38779e-18	PON1, FASLG, PTGS2, MPO, CASP9, THBD, CASP8, CNR2, CNR1, CASP3, CCR7, NQO1, EDN1, JUND, VCAM1, NOS2, NOS3, IL13, FOS, OPRM1, SELE, TH, SLPI, IL1B, CYP1A1
GOTERM_BP_DIRECT	GO:0071456~cellular response to hypoxia	24	7.57098	2.45441e-17	EGLN1, OPRD1, EDN1, TGFB1, JUND, PTEN, MPL, FOS, SLC2A4, PTGS2, HIF1A, MTOR, BBC3, VEGFA, CCNA2, NPEPPS, MYC, MDM2, E2F1, BCL2, HMOX1, PPARG, TP53, PPARD
GOTERM_BP_DIRECT	GO:0006954~inflammatory response	38	11.9874	7.69063e-17	CRP, CXCL8, PTGER3, PTGS2, TNF, CXCL2, RELA, PIK3CG, PTGS1, C3, IKBKB, HRH1, CNR2, SPP1, CCL2, AKT1, CCR7, TGFB1, ANXA1, VCAM1, NOS2, CHUK, IL13, STAT3, FOS, SELE, MTOR, IL1A, CXCL10, CXCL11, IL6, CD40LG, FASN, IL1B, HPSE, CD44, MGLL, NFE2L2
GOTERM_BP_DIRECT	GO:0071880~adenylate cyclase-activating adrenergic receptor signaling pathway	12	3.78549	4.914e-16	ADRA1D, ADRB1, DRD1, ADRB2, ADRA1B, DRD2, ADRA2C, ADRA1A, DRD3, ADRA2B, ADRA2A, DRD5
GOTERM_BP_DIRECT	GO:0045471~response to ethanol	21	6.62461	5.48177e-16	CHRNB2, NQO1, VCAM1, IL13, HTR1B, OPRK1, FOS, SLC2A4, TYMS, TNF, SLC6A3, IL2, GRIN1, CASP8, TH, CCND1, CNR1, MYC, CAT, CDK1, PPARA
GOTERM_BP_DIRECT	GO:0045893~positive regulation of transcription, DNA-templated	46	14.511	8.75038e-15	NCF1, NR1I2, AHR, ELK1, HIF1A, TNF, RELA, EGFR, IKBKB, RXRB, SEC14L2, RXRA, CHEK2, MYC, E2F1, SPP1, PIM1, AKT1, IL10, NCOA1, KCNH2, NPM1, TGFB1, CHUK, CDKN2A, PRKCB, EGF, STAT1, INSR, STAT3, NFATC1, FOS, ESR1, RUNX2, ESR2, IL4, CCNA2, AR, IL6, IRF1, IL1B, CDK2, PPARG, PPARA, TP53, PPARD
GOTERM_BP_DIRECT	GO:0006915~apoptotic process	42	13.2492	1.58063e-14	APP, NCF1, PTEN, FASLG, AHR, NR3C1, ADRA1A, BBC3, CASP9, PPP2CA, CASP7, CASP8, CASP3, CHEK1, CASP1, PIM1, MAPK1, MCL1, MAP2K4, CDKN2A, PRKCB, IGFBP3, PRKCD, PAWR, MAPK14, MMP9, NFKBIA, IL1A, IFNG, IRF1, IL1B, BCL2, CDK1, MDM2, BAX, BIRC5, CYCS, NOX5, RAF1, TP53, BCL2L1, PPARD
GOTERM_BP_DIRECT	GO:0043065~positive regulation of apoptotic process	31	9.77918	1.79588e-14	TOP2A, APP, FASLG, PTGS2, TNF, CASP9, CASP7, MAPK8, CASP8, CNR1, CASP3, E2F1, CYP1B1, HMOX1, CTSD, MCL1, NCOA1, TGFB1, CDKN2A, MMP2, IGFBP3, PAWR, MMP9, FOSL1, IL6, KCNMA1, BCL2, BAX, PPARG, TP53, BCL2L1
GOTERM_BP_DIRECT	GO:0035094~response to nicotine	14	4.4164	3.42337e-14	CHRNB2, MT-ND6, EDN1, VCAM1, CHRNA7, MMP2, IL13, SLC6A3, CNR1, CASP3, BCL2, HMOX1, MAPK1, DRD2
GOTERM_BP_DIRECT	GO:0070374~positive regulation of ERK1 and ERK2 cascade	26	8.20189	3.8613e-14	APP, ITGB3, CHRNA7, HTR2B, PTEN, HTR2C, HTR2A, ADRA1A, TNF, EGFR, ICAM1, CALCR, KDR, CCL2, CCR7, CD36, DRD2, TGFB1, GPR55, PRKCA, NRG1, OPRM1, VEGFA, IL1A, ADCYAP1, CD44
GOTERM_BP_DIRECT	GO:0007165~signal transduction	61	19.2429	7.5025e-14	CHRM3, GSK3B, CHRM1, CXCL8, DGKA, FASLG, NR3C1, ADRA1A, NR3C2, GJA1, RASSF1, EDNRA, PLAU, CASP1, AKT1, IL10, CHRNB2, MAP2K4, ANXA1, PRKCB, IL13, PRKCD, HTR3A, GABRG3, AR, RASA1, IL1B, PPARG, PGR, RAF1, MET, PTGES, GRIA2, NR1I3, CHRNA7, NR1I2, HIF1A, EGFR, C3, ERBB3, ERBB2, SPP1, CCL2, MAPK1, GABRA2, GABRA1, NPM1, STAT1, GABRA5, STAT3, MAPK14, ESR1, ESR2, CXCL10, GPR143, CXCL11, PDE10A, CDK4, CDK2…
GOTERM_BP_DIRECT	GO:0007268~chemical synaptic transmission	27	8.51735	9.13122e-14	CHRM2, GRIA2, CHRM3, CHRM1, CHRNA7, CHRM5, HTR2B, HTR2C, HTR2A, SLC6A2, HRH1, MAPK1, DRD4, DRD5, CHRNB2, GABRA2, GABRA1, GABRA5, HTR1D, HTR1A, HTR1B, OPRK1, HTR3A, GABRG3, GRIN1, MTNR1B, AGRN
GOTERM_BP_DIRECT	GO:0032355~response to estradiol	18	5.67823	9.46873e-14	NQO1, TGFB1, ANXA1, PCNA, STAT3, PTGS2, ESR1, CYP19A1, SLC6A4, CASP9, F7, CASP8, TH, CCND1, MYC, CASP3, CAT, CYP1B1
GOTERM_CC_DIRECT	GO:0005887~integral component of plasma membrane	77	24.2902	3.29398e-22	CHRM2, APP, CHRM3, CHRM1, ITGB3, CHRM5, HTR2B, HTR2C, ADRA1D, FASLG, HTR2A, SLC2A4, ADRA1B, SLC6A2, ADRA1A, TNF, SLC6A3, SLC6A4, ICAM1, THBD, GJA1, EDNRA, KDR, FCER1A, CD36, KCNH2, CHRNB2, FCER1G, ABCC2, NRG1, HTR3A, OPRM1, ADRA2C, GABRG3, ADRA2B, F3, ADRA2A, MTNR1A, CLDN4, MTNR1B, MET, CD44, OPRD1, GRIA2, CHRNA7, PTGER3, ADRB1, ADCY2, ADRB2, EGFR, HRH1, CALCR, ERBB3, CNR2, CNR1, ERBB2, HAS2, DRD…
GOTERM_CC_DIRECT	GO:0005886~plasma membrane	151	47.6341	4.63919e-17	CHRM2, APP, CHRM3, CHRM1, NCF1, DGKA, CHRM5, SERPINE1, MPL, TNF, CDH8, ICAM1, EDNRA, GJA1, FNTA, PLAU, PIM1, KDR, AKT1, ENPP6, PRKACA, CHRNB2, KCNH2, PRKCB, DIO1, PRKCD, PRKCA, GABRG3, SLC5A7, AR, CLDN4, MTNR1A, MTNR1B, PGR, RAF1, ABCG2, GRIA2, CHRNA7, ABHD6, ADRB1, ADRB2, DPP4, C3, HRH1, CALCR, CACNA1S, DRD1, DRD2, DRD3, DRD4, DRD5, MGAM, TGFB1, VCAM1, CAV3, INSR, CAV1, HTR1D, HTR1A, FN1, HTR1B,…
GOTERM_CC_DIRECT	GO:0045211~postsynaptic membrane	24	7.57098	5.61706e-14	CHRM2, CHRNB2, GABRA2, CHRM3, GRIA2, GABRA1, CHRM1, GABRA5, ITGB3, CHRNA7, CHRM5, OPRK1, ABHD6, HTR3A, HTR2A, OPRM1, GABRG3, ADRA1A, SLC6A3, SLC6A4, GRIN1, KCNMA1, DRD1, DRD2
GOTERM_CC_DIRECT	GO:0045121~membrane raft	26	8.20189	7.86072e-14	OPRD1, APP, ADCY2, SLC2A4, SLC6A2, TNF, SLC6A3, EGFR, SLC6A4, ICAM1, DPP4, PPP2CA, IKBKB, GJA1, CASP8, CNR1, CASP3, KDR, CD36, CTSD, CAV3, CAV1, OPRM1, SELE, HPSE, ABCG2
GOTERM_CC_DIRECT	GO:0045202~synapse	37	11.6719	1.11758e-13	CHRM2, APP, ACHE, CHRM3, CHRM1, ITGB3, CHRNA7, CHRM5, HTR2B, PTEN, HTR2C, NR3C1, SLC6A4, PPP2CA, HRH1, MAPK8, MAPK1, DRD2, DRD3, DRD4, DRD5, CHRNB2, GABRA2, NQO1, GABRA1, GABRA5, HTR1D, HTR1A, HTR1B, HTR3A, GABRG3, GRIN1, DNM3, SLC5A7, EIF6, MTNR1B, AGRN
GOTERM_CC_DIRECT	GO:0099056~integral component of presynaptic membrane	15	4.73186	1.25464e-13	CHRM2, CHRNB2, OPRD1, CHRM1, GABRA5, HTR1B, OPRK1, HTR2A, OPRM1, ADRA1A, SLC6A3, SLC6A4, CNR1, DRD1, DRD2
GOTERM_CC_DIRECT	GO:0090575~RNA polymerase II transcription factor complex	18	5.67823	6.33595e-12	NCOA1, NCOA2, JUND, STAT1, VDR, STAT3, FOS, ASCL1, HIF1A, FOSL2, RXRB, FOSL1, RXRA, E2F1, E2F2, PPARG, RXRG, NFE2L2
GOTERM_CC_DIRECT	GO:0005901~caveola	15	4.73186	7.1371e-12	CAV3, NOS3, CAV1, INSR, FASLG, HTR2A, PTGS2, ADRA1B, SELE, ADRA1A, KCNMA1, HMOX1, MAPK1, CD36, SCN5A
GOTERM_CC_DIRECT	GO:0009986~cell surface	38	11.9874	8.03084e-12	APP, ACHE, HSP90AB1, ITGB3, MPL, PLAT, SLC2A4, SLC6A2, TNF, SLC6A3, EGFR, ICAM1, DPP4, C3, THBD, ATP5F1B, PLAU, APOH, FCER1A, CCR7, CD36, SCN5A, DUOX2, KCNH2, TGFB1, ABCC2, FCER1G, ANXA1, VCAM1, CAV3, ADRA2B, F3, GRIN1, VEGFA, IL1A, CD40LG, MET, CD44
GOTERM_CC_DIRECT	GO:0042734~presynaptic membrane	18	5.67823	1.07329e-11	CHRM2, CHRNB2, OPRD1, CHRM1, GABRA5, HTR1B, OPRK1, HTR2A, OPRM1, SLC6A2, ADRA1A, SLC6A3, SLC6A4, FOSL1, CNR1, ERBB2, DRD1, DRD2
GOTERM_CC_DIRECT	GO:0005615~extracellular space	71	22.3975	1.54402e-11	ACHE, APP, PRSS1, CXCL8, SERPINE1, AKR1B1, HSPB1, PLAT, FASLG, MPO, TNF, CXCL2, ICAM1, THBD, CASP7, PLAU, CHEK1, CASP1, CD36, ACP3, CTSD, IL10, EDN1, ANXA1, MMP1, IGFBP3, MMP2, IL13, MMP3, CTRB1, NRG1, PCOLCE, SERPINB7, MMP9, F3, IL1A, F7, IFNG, SLPI, IL1B, CAT, CRP, CETP, GSTP1, PON1, EGFR, C3, ERBB3, APOH, ALOX5, SPP1, CCL2, HMOX1, APOD, XDH, BCHE, TGFB1, VCAM1, EGF, IGF2, FN1, SELE, COLQ, IL2,…
GOTERM_CC_DIRECT	GO:0005829~cytosol	141	44.4795	2.9718e-11	RB1, APP, NCF1, DGKA, AHR, NR3C1, NR3C2, NPEPPS, GJA1, FNTA, CCND1, PSMD3, CHEK1, PIM1, AKT1, PRKACA, MAP2K4, PRKCB, PRKCD, PRKCA, RUNX2, AR, POR, TEP1, PGR, RAF1, ALDH7A1, TP53, TPH1, SHMT1, MTTP, HIF1A, ACACA, SEC14L2, CCNB1, HRH1, MAP2, HMOX1, LTA4H, MCL1, GSTM2, GSTM1, CHKA, VDR, NFATC1, TYR, ESR1, FOSL1, NFKBIA, EIF6, TH, CDK4, FASN, PAH, CDK2, PDE3A, BCL2, MDM2, CDK1, CYCS, PSMG1, BCL2L1, N…
GOTERM_CC_DIRECT	GO:0030425~dendrite	30	9.46372	7.28246e-11	CHRM2, GRIA2, CHRM3, GSK3B, CHRM1, NCF1, CHRM5, HTR2B, HTR2C, ADCY2, HTR2A, ELK1, HRH1, CNR2, MAP2, APOD, DRD2, DRD4, GABRA2, NQO1, STAT1, HTR1D, HTR1A, HTR1B, OPRK1, OPRM1, MTOR, GRIN1, SLC5A7, TH
GOTERM_CC_DIRECT	GO:0032991~macromolecular complex	36	11.3565	4.85381e-10	TOP2A, APP, CDKN1A, HSP90AB1, ITGB3, AHR, NR3C1, PTGS2, HIF1A, TNF, EGFR, CASP9, C3, CASP7, CASP8, MYC, PSMD3, CHEK1, CASP1, E2F1, AKT1, NCOA1, NCOA2, PTPN1, NPM1, CDKN2A, STAT1, CAV1, ESR1, F7, AR, CAT, BCL2, MDM2, BIRC5, TP53
GOTERM_CC_DIRECT	GO:0005737~cytoplasm	137	43.2177	2.0132e-09	DMGDH, APP, NCF1, PLAT, AHR, NR3C1, DCAF5, NPEPPS, GJA1, RASSF1, FNTA, CCND1, CHEK2, CHEK1, PIM1, AKT1, PRKACA, PRKCB, PRKCD, PRKCA, AR, TEP1, PGR, RAF1, TP53, SHMT1, HIF1A, SEC14L2, SEC14L3, CCNB1, MAP2, SEC14L4, APOD, CACNA1S, MCL1, GSTM2, GSTM1, TGFB1, CHKA, VDR, HTR1B, TDRD7, NFATC1, TYR, ESR1, NFKBIA, EIF6, TH, CDK4, FASN, CDK2, BCL2, MDM2, CDK1, PSMG1, BCL2L1, NFE2L2, TOP2A, GSK3B, HSP90AB1…
GOTERM_CC_DIRECT	GO:0043005~neuron projection	25	7.88644	2.92446e-09	OPRD1, TPH1, CHRNA7, MPL, PTEN, PTGS2, SLC6A2, SLC6A3, SLC6A4, PTGS1, CASP8, MAP2, CHRNB2, GABRA2, GABRA1, GABRA5, OPRK1, HTR3A, FOS, OPRM1, GABRG3, GRIN1, FOSL1, ADCYAP1, TH
GOTERM_CC_DIRECT	GO:0000785~chromatin	43	13.5647	1.36491e-08	RB1, PCNA, NR1I3, NR1I2, AHR, NR3C1, ASCL1, ELK1, HIF1A, RELA, NR3C2, RXRB, RXRA, MYC, CHEK1, SIX3, HSF1, E2F1, E2F2, RXRG, NCOA1, NCOA2, JUND, STAT1, VDR, STAT3, PAWR, NFATC1, FOS, ESR1, RUNX2, ESR2, FOSL2, FOSL1, AR, CDK4, IRF1, PPARG, PGR, PPARA, TP53, PPARD, NFE2L2
GOTERM_CC_DIRECT	GO:0005654~nucleoplasm	104	32.8076	2.2414e-08	RB1, AHR, NR3C1, DCAF5, MPO, ELK1, NR3C2, GJA1, CCND1, MYC, CHEK2, PSMD3, CHEK1, PIM1, AKT1, PRKACA, PRKCB, PRKCD, PRKCA, RUNX2, AR, PGR, TP53, ABCG2, SHMT1, HIF1A, SEC14L2, CCNB1, HMOX1, LTA4H, MCL1, JUND, VDR, NFATC1, ESR1, ESR2, FOSL2, FOSL1, NFKBIA, EIF6, CDK4, CDK2, BCL2, MDM2, CDK1, PSMG1, HPSE, NFE2L2, TOP2A, GSK3B, CDKN1A, HSP90AB1, ITGB3, HTR2B, PTEN, AKR1B1, ADRA1A, PPP3CA, CASP7, CASP8…
GOTERM_CC_DIRECT	GO:0099055~integral component of postsynaptic membrane	10	3.15457	2.2676e-08	CHRM2, OPRK1, ABHD6, DRD1, HTR2A, OPRM1, DRD2, ADRA1A, SLC6A3, SLC6A4
GOTERM_CC_DIRECT	GO:0098982~GABA-ergic synapse	12	3.78549	7.14982e-08	GABRA2, GABRA1, CNR1, GABRA5, NRG1, ABHD6, DRD1, DRD2, ADRA1A, DRD3, GABRG3, ADRA2A
GOTERM_MF_DIRECT	GO:0019899~enzyme binding	53	16.7192	1.92756e-32	RB1, TOP2A, APP, HSP90AB1, ITGB3, PTEN, PPP3CA, SUMO1, CCND1, AKT1, SCN5A, NCOA1, PRKCD, APOA2, PAWR, PRKCA, AR, POR, SLPI, TEP1, CAT, BIRC5, PPARG, PGR, RAF1, TP53, PCNA, CYP3A4, PTGS2, HIF1A, EGFR, RELA, MAPK8, RXRA, HMOX1, EGLN1, PTPN1, BCHE, GSTM2, GSTM1, TGFB1, JUND, STAT1, CAV1, FN1, MAPK14, ESR1, ESR2, NFKBIA, TH, CYP1A2, CYP1A1, MDM2
GOTERM_MF_DIRECT	GO:0042802~identical protein binding	82	25.8675	1.22677e-18	RB1, APP, HSP90AB1, ITGB3, PTEN, HTR2C, HSPB1, ADRA1D, HTR2A, NR3C1, TNF, PIK3CG, CDH8, SLC6A4, CASP9, IKBKB, RASSF1, CASP8, CHEK2, CASP1, KDR, AKT1, ACP3, KCNH2, FCER1G, FOS, MMP9, DNM3, CLDN4, SOAT1, KCNMA1, CAT, BIRC5, PPARG, PGR, RAF1, MET, ALDH7A1, TP53, PLIN5, ABCG2, CRP, PCNA, SHMT1, XIAP, ADRB2, ASCL1, ACACA, EGFR, RELA, CRYZ, DPP4, RXRA, ERBB3, CNR1, APOH, ERBB2, HSF1, HMOX1, MAPK1, HAS2…
GOTERM_MF_DIRECT	GO:0005515~protein binding	275	86.7508	2.7847e-16	RB1, APP, SERPINE1, DCAF5, ELK1, ICAM1, GJA1, EDNRA, RASSF1, MYC, CHEK2, PSMD3, CHEK1, KDR, CYP1B1, AKT1, PRKACA, PRKCB, PRKCD, PRKCA, RUNX2, AR, POR, CLDN4, SLPI, SOAT1, SOAT2, TEP1, ALDH7A1, TP53, PTGES, TPH1, SHMT1, MTTP, HIF1A, C3, MAP2, SEC14L4, APOH, HMOX1, APOD, LTA4H, GSTM2, JUND, INSR, FN1, IGF2, NFATC1, TYR, FOSL2, FOSL1, EIF6, TH, FASN, CYP1A2, CYP1A1, PDE3A, PSMG1, TOP2A, ACHE, CDKN1A…
GOTERM_MF_DIRECT	GO:0004879~RNA polymerase II transcription factor activity, ligand-activated sequence-specific DNA binding	17	5.36278	2.82107e-16	VDR, NR1I3, STAT3, NR1I2, AHR, NR3C1, ESR1, ESR2, NR3C2, RXRB, AR, RXRA, PGR, PPARG, PPARA, RXRG, PPARD
GOTERM_MF_DIRECT	GO:0030594~neurotransmitter receptor activity	19	5.99369	1.74549e-15	CHRM2, CHRNB2, GABRA2, CHRM3, GABRA1, CHRM1, GABRA5, CHRNA7, CHRM5, HTR1D, HTR1A, HTR2B, HTR1B, HTR2C, HTR3A, HTR2A, GABRG3, HRH1, DRD4
GOTERM_MF_DIRECT	GO:0042803~protein homodimerization activity	46	14.511	4.1688e-14	TOP2A, APP, ACHE, HSP90AB1, SHMT1, CHRNA7, PON1, TYRP1, ODC1, HSPB1, ECE1, AHR, ADRB2, TYMS, PTGS2, RELA, DPP4, IKBKB, CHEK2, AKT1, HMOX1, ACP3, XDH, MCL1, KCNH2, GSTM2, NPM1, GSTM1, FCER1G, CHKA, NOS2, CHUK, STAT1, STAT3, APOA2, TYR, ADRA2C, ADRA2A, VEGFA, CAT, BCL2, BAX, BIRC5, MGLL, ABCG2, BCL2L1
GOTERM_MF_DIRECT	GO:0004993~G-protein coupled serotonin receptor activity	12	3.78549	4.75284e-12	CHRM2, CHRM3, HRH1, CHRM1, HTR1D, CHRM5, HTR1A, HTR2B, HTR1B, HTR2C, HTR2A, DRD4
GOTERM_MF_DIRECT	GO:0051378~serotonin binding	9	2.83912	6.56684e-12	HTR1D, HTR1A, HTR2B, HTR1B, HTR2C, HTR3A, HTR2A, DRD4, SLC6A4
GOTERM_MF_DIRECT	GO:0003700~transcription factor activity, sequence-specific DNA binding	35	11.041	9.71337e-11	NR1I3, NR1I2, AHR, NR3C1, ASCL1, ELK1, HIF1A, RELA, NR3C2, RXRB, RXRA, MYC, HSF1, E2F1, E2F2, RXRG, JUND, STAT1, VDR, STAT3, NFATC1, FOS, ESR1, RUNX2, ESR2, FOSL2, FOSL1, AR, IRF1, PPARG, PGR, PPARA, TP53, PPARD, NFE2L2
GOTERM_MF_DIRECT	GO:0035240~dopamine binding	7	2.2082	1.41816e-10	GPR143, TH, DRD1, DRD2, SLC6A3, DRD4, DRD5
GOTERM_MF_DIRECT	GO:0003707~steroid hormone receptor activity	9	2.83912	2.16317e-09	RXRB, RXRA, PGR, PPARA, RXRG, ESR1, ESR2, NR3C2, PPARD
GOTERM_MF_DIRECT	GO:0043565~sequence-specific DNA binding	25	7.88644	3.51414e-09	NR1I3, NR1I2, NR3C1, ELK1, HIF1A, NR3C2, RXRB, RXRA, HSF1, E2F1, E2F2, RXRG, VDR, FOS, ESR1, ESR2, FOSL2, FOSL1, AR, BCL2, PPARG, PGR, PPARA, PPARD, NFE2L2
GOTERM_MF_DIRECT	GO:0020037~heme binding	16	5.04732	4.3197e-08	NOS2, NOS3, CYP3A4, PTGS2, MPO, CYP19A1, PTGS1, CYP17A1, CYP1A2, CAT, CYP1A1, CYP1B1, HMOX1, CYCS, NOX5, DUOX2
GOTERM_MF_DIRECT	GO:0001223~transcription coactivator binding	10	3.15457	5.71429e-08	AR, STAT1, NFATC1, PGR, AHR, PPARA, HIF1A, ESR1, RELA, PPARD
GOTERM_MF_DIRECT	GO:0019901~protein kinase binding	29	9.14826	6.0923e-08	GSK3B, CDKN1A, HSP90AB1, PTEN, HSPB1, NR3C1, HIF1A, RELA, CASP9, IKBKB, CCNB1, CCND1, CHEK2, HSF1, E2F1, AKT1, SCN5A, PRKACA, PTPN1, NPM1, CDKN2A, CAV1, PRKCD, STAT3, ESR1, ADRA2A, CCNA2, TP53, BCL2L1
GOTERM_MF_DIRECT	GO:0046982~protein heterodimerization activity	24	7.57098	8.63946e-08	TOP2A, APP, CHUK, CAV1, MTTP, APOA2, ADRB1, AHR, ADRA1B, ADRA2C, HIF1A, ADRA1A, ADRA2A, PPP2CA, IKBKB, ERBB3, HSF1, ERBB2, BCL2, BAX, BIRC5, TP53, MCL1, BCL2L1
GOTERM_MF_DIRECT	GO:0004672~protein kinase activity	24	7.57098	1.0524e-07	MAP2K4, GSK3B, CHUK, PRKCB, PRKCD, PRKCA, MAPK14, EGFR, MTOR, PIK3CG, IKBKB, ERBB3, CCND1, CDK4, CHEK2, ERBB2, CHEK1, CDK2, CDK1, CCL2, AKT1, RAF1, PRKACA, MET
GOTERM_MF_DIRECT	GO:0016491~oxidoreductase activity	18	5.67823	2.67517e-07	DMGDH, NOS2, ADH1C, NOS3, SRD5A1, ADH1B, TYRP1, TYR, CYP3A4, CYP17A1, CRYZ, POR, DCT, FASN, CYP1A2, CYP1A1, NOX5, XDH
GOTERM_MF_DIRECT	GO:0004952~dopamine neurotransmitter receptor activity	5	1.57729	3.74835e-07	DRD1, DRD2, DRD3, DRD4, DRD5
GOTERM_MF_DIRECT	GO:0004712~protein serine/threonine/tyrosine kinase activity	25	7.88644	4.1358e-07	GSK3B, EGFR, PIK3CG, IKBKB, MAPK8, ERBB3, CHEK2, ERBB2, CHEK1, KDR, PIM1, AKT1, MAPK1, PRKACA, PRKCB, INSR, PRKCD, PRKCA, MAPK14, MTOR, CDK4, CDK2, CDK1, RAF1, MET
Supplementary Table S6: Results of the KEGG enrichment analysis
Category	Term	Count	%	PValue	Genes
KEGG_PATHWAY	hsa05200:Pathways in cancer	86	27.1293	2.64e-37	RB1, GSK3B, CDKN1A, CXCL8, HSP90AB1, PTEN, FASLG, ELK1, BBC3, CASP9, IKBKB, RASSF1, CASP7, EDNRA, CASP8, CCND1, MYC, CASP3, PIM1, AKT1, PRKACA, NCOA1, EDN1, CHUK, PRKCB, MMP1, MMP2, IL13, PRKCA, FOS, MMP9, CCNA2, AR, IFNG, BIRC5, PPARG, RAF1, MET, TP53, PPARD, GSTP1, PTGER3, XIAP, ADCY2, PTGS2, HIF1A, EGFR, RELA, RXRB, MAPK8, RXRA, ERBB2, E2F1, E2F2, HMOX1, MAPK1, RXRG, RUNX1T1, EGLN1, NQO1, GSTM…
KEGG_PATHWAY	hsa05417:Lipid and atherosclerosis	49	15.4574	2.59e-27	GSK3B, CXCL8, HSP90AB1, NCF1, FASLG, TNF, CXCL2, ICAM1, CASP9, IKBKB, PPP3CA, CASP7, CASP8, CASP3, CASP1, AKT1, CD36, MAP2K4, CHUK, MMP1, MMP3, PRKCA, FOS, MMP9, IL1B, PPARG, TP53, RELA, RXRB, MAPK8, RXRA, CCL2, MAPK1, RXRG, VCAM1, NOS3, STAT3, NFATC1, MAPK14, SELE, NFKBIA, IL6, CD40LG, CYP1A1, BCL2, CYCS, BAX, NFE2L2, BCL2L1
KEGG_PATHWAY	hsa04933:AGE-RAGE signaling pathway in diabetic complications	35	11.041	4.41e-26	CXCL8, SERPINE1, TNF, RELA, ICAM1, THBD, MAPK8, CCND1, CASP3, PIM1, CCL2, AKT1, MAPK1, EDN1, TGFB1, VCAM1, PRKCB, NOS3, STAT1, MMP2, PRKCD, STAT3, FN1, PRKCA, NFATC1, MAPK14, SELE, F3, VEGFA, IL1A, IL6, CDK4, IL1B, BCL2, BAX
KEGG_PATHWAY	hsa05418:Fluid shear stress and atherosclerosis	38	11.9874	4.75e-24	HSP90AB1, NCF1, GSTP1, ITGB3, PLAT, TNF, RELA, ICAM1, IKBKB, THBD, MAPK8, SUMO1, KDR, CCL2, AKT1, HMOX1, NQO1, MAP2K4, GSTM2, EDN1, GSTM1, VCAM1, CAV3, CHUK, NOS3, MMP2, CAV1, FOS, MAPK14, SELE, MMP9, VEGFA, IL1A, IFNG, IL1B, BCL2, TP53, NFE2L2
KEGG_PATHWAY	hsa05207:Chemical carcinogenesis - receptor activation	44	13.8801	9.83e-23	RB1, HSP90AB1, NR1I3, CHRNA7, XIAP, ADRB1, ADCY2, AHR, ADRB2, CYP3A4, RELA, EGFR, RXRB, RXRA, CCND1, MYC, E2F1, CYP1B1, AKT1, MAPK1, CACNA1S, PRKACA, RXRG, CHRNB2, GSTM2, GSTM1, PRKCB, EGF, VDR, STAT3, PRKCA, FOS, ESR1, MTOR, ESR2, VEGFA, AR, CYP1A2, CYP1A1, BCL2, BIRC5, PGR, RAF1, PPARA
KEGG_PATHWAY	hsa05161:Hepatitis B	39	12.3028	1.55e-22	RB1, CDKN1A, PCNA, CXCL8, FASLG, ELK1, TNF, RELA, CASP9, IKBKB, MAPK8, CASP8, MYC, CASP3, E2F1, E2F2, AKT1, MAPK1, MAP2K4, TGFB1, CHUK, PRKCB, STAT1, STAT3, PRKCA, NFATC1, FOS, MAPK14, MMP9, NFKBIA, CCNA2, IL6, CDK2, BCL2, BAX, BIRC5, CYCS, RAF1, TP53
KEGG_PATHWAY	hsa05163:Human cytomegalovirus infection	44	13.8801	1.16e-21	RB1, GSK3B, CDKN1A, CXCL8, ITGB3, PTGER3, FASLG, ADCY2, PTGS2, ELK1, TNF, RELA, EGFR, CASP9, IKBKB, PPP3CA, CASP8, CCND1, MYC, CASP3, E2F1, CCL2, E2F2, AKT1, MAPK1, PRKACA, CHUK, CDKN2A, PRKCB, STAT3, PRKCA, NFATC1, MAPK14, MTOR, VEGFA, NFKBIA, IL6, CDK4, IL1B, MDM2, BAX, CYCS, RAF1, TP53
KEGG_PATHWAY	hsa05215:Prostate cancer	30	9.46372	1.37e-20	RB1, GSK3B, CDKN1A, HSP90AB1, GSTP1, PTEN, PLAT, RELA, EGFR, CASP9, IKBKB, CCND1, PLAU, ERBB2, E2F1, E2F2, AKT1, MAPK1, CHUK, EGF, MMP3, MMP9, MTOR, NFKBIA, AR, CDK2, BCL2, MDM2, RAF1, TP53
KEGG_PATHWAY	hsa05167:Kaposi sarcoma-associated herpesvirus infection	39	12.3028	1.32e-19	RB1, GSK3B, CDKN1A, CXCL8, PTGS2, HIF1A, CXCL2, RELA, PIK3CG, ICAM1, CASP9, C3, IKBKB, PPP3CA, MAPK8, CASP8, CCND1, MYC, CASP3, E2F1, E2F2, AKT1, MAPK1, MAP2K4, CHUK, STAT1, STAT3, NFATC1, FOS, MAPK14, MTOR, VEGFA, NFKBIA, IL6, CDK4, BAX, CYCS, RAF1, TP53
KEGG_PATHWAY	hsa05219:Bladder cancer	21	6.62461	1.63e-19	RB1, CDKN1A, CXCL8, CDKN2A, MMP1, EGF, MMP2, MMP9, EGFR, VEGFA, RASSF1, CCND1, CDK4, MYC, ERBB2, MDM2, E2F1, E2F2, MAPK1, RAF1, TP53
KEGG_PATHWAY	hsa05160:Hepatitis C	35	11.041	4.54e-19	RB1, GSK3B, CDKN1A, FASLG, TNF, RELA, EGFR, CASP9, PPP2CA, IKBKB, PPP2CB, CASP8, RXRA, CCND1, MYC, CASP3, E2F1, E2F2, AKT1, MAPK1, CHUK, EGF, STAT1, STAT3, NFKBIA, CXCL10, CLDN4, IFNG, CDK4, CDK2, BAX, CYCS, RAF1, PPARA, TP53
KEGG_PATHWAY	hsa05212:Pancreatic cancer	26	8.20189	5e-19	RB1, CDKN1A, RELA, EGFR, CASP9, IKBKB, MAPK8, CCND1, ERBB2, E2F1, E2F2, AKT1, MAPK1, TGFB1, CHUK, CDKN2A, EGF, STAT1, STAT3, MTOR, VEGFA, CDK4, BAX, RAF1, TP53, BCL2L1
KEGG_PATHWAY	hsa05222:Small cell lung cancer	28	8.83281	5.26e-19	RB1, CDKN1A, PTEN, XIAP, PTGS2, RELA, CASP9, IKBKB, RXRB, RXRA, CCND1, MYC, CASP3, E2F1, E2F2, AKT1, RXRG, NOS2, CHUK, FN1, NFKBIA, CDK4, CDK2, BCL2, BAX, CYCS, TP53, BCL2L1
KEGG_PATHWAY	hsa04657:IL-17 signaling pathway	28	8.83281	9.78e-19	GSK3B, CXCL8, HSP90AB1, PTGS2, TNF, CXCL2, RELA, IKBKB, MAPK8, CASP8, CASP3, CCL2, MAPK1, JUND, CHUK, MMP1, IL13, MMP3, FOS, MAPK14, MMP9, IL4, NFKBIA, FOSL1, CXCL10, IL6, IFNG, IL1B
KEGG_PATHWAY	hsa05223:Non-small cell lung cancer	24	7.57098	2.85e-17	RB1, CDKN1A, CDKN2A, PRKCB, EGF, STAT3, PRKCA, EGFR, CASP9, RXRB, RASSF1, RXRA, CCND1, CDK4, ERBB2, E2F1, BAX, E2F2, AKT1, MAPK1, RAF1, MET, RXRG, TP53
KEGG_PATHWAY	hsa05205:Proteoglycans in cancer	37	11.6719	5.23e-17	CDKN1A, ITGB3, FASLG, ELK1, HIF1A, TNF, EGFR, ERBB3, CCND1, PLAU, MYC, CASP3, ERBB2, KDR, AKT1, MAPK1, PRKACA, TGFB1, CAV3, PRKCB, MMP2, CAV1, STAT3, IGF2, FN1, PRKCA, MAPK14, MMP9, ESR1, MTOR, VEGFA, MDM2, HPSE, RAF1, MET, TP53, CD44
KEGG_PATHWAY	hsa04668:TNF signaling pathway	28	8.83281	2.15e-16	XIAP, PTGS2, TNF, CXCL2, RELA, ICAM1, IKBKB, CASP7, MAPK8, CASP8, CASP3, CCL2, AKT1, MAPK1, MAP2K4, EDN1, VCAM1, CHUK, MMP3, FOS, MAPK14, SELE, MMP9, NFKBIA, CXCL10, IL6, IRF1, IL1B
KEGG_PATHWAY	hsa01522:Endocrine resistance	26	8.20189	4.41e-16	RB1, CDKN1A, ADCY2, EGFR, MAPK8, CCND1, ERBB2, E2F1, E2F2, AKT1, MAPK1, PRKACA, CDKN2A, MMP2, FOS, MAPK14, MMP9, ESR1, MTOR, ESR2, CDK4, BCL2, MDM2, BAX, RAF1, TP53
KEGG_PATHWAY	hsa01524:Platinum drug resistance	23	7.25552	5.76e-16	TOP2A, CDKN1A, GSTM2, GSTM1, ABCC2, CDKN2A, GSTP1, XIAP, FASLG, BBC3, CASP9, CASP8, CASP3, ERBB2, MDM2, BCL2, BAX, BIRC5, AKT1, MAPK1, CYCS, TP53, BCL2L1
KEGG_PATHWAY	hsa05166:Human T-cell leukemia virus 1 infection	37	11.6719	8.34e-16	RB1, CDKN1A, PTEN, XIAP, ADCY2, ELK1, TNF, RELA, ICAM1, IKBKB, PPP3CA, MAPK8, CCND1, CHEK2, MYC, CHEK1, E2F1, E2F2, AKT1, MAPK1, PRKACA, MAP2K4, TGFB1, CHUK, CDKN2A, NFATC1, FOS, IL2, NFKBIA, CCNA2, FOSL1, IL6, CDK4, CDK2, BAX, TP53, BCL2L1
KEGG_PATHWAY	hsa05142:Chagas disease	26	8.20189	1.33e-15	CXCL8, SERPINE1, FASLG, TNF, RELA, PPP2CA, C3, IKBKB, PPP2CB, MAPK8, CASP8, CCL2, AKT1, MAPK1, IL10, MAP2K4, TGFB1, NOS2, CHUK, FOS, MAPK14, IL2, NFKBIA, IL6, IFNG, IL1B
KEGG_PATHWAY	hsa04080:Neuroactive ligand-receptor interaction	47	14.8265	1.71e-15	CHRM2, OPRD1, GRIA2, CHRM3, PRSS1, CHRM1, CHRNA7, PTGER3, CHRM5, HTR2B, HTR2C, ADRA1D, ADRB1, ADRB2, HTR2A, ADRA1B, NR3C1, ADRA1A, C3, HRH1, EDNRA, CALCR, CNR2, CNR1, DRD1, DRD2, DRD3, DRD4, DRD5, CHRNB2, GABRA2, GABRA1, EDN1, GABRA5, HTR1D, HTR1A, HTR1B, OPRK1, OPRM1, ADRA2C, GABRG3, ADRA2B, ADRA2A, GRIN1, ADCYAP1, MTNR1A, MTNR1B
KEGG_PATHWAY	hsa04218:Cellular senescence	31	9.77918	2.14e-15	RB1, CDKN1A, CXCL8, SERPINE1, PTEN, RELA, PPP3CA, CCNB1, CCND1, CHEK2, MYC, CHEK1, E2F1, E2F2, AKT1, MAPK1, TGFB1, CDKN2A, IGFBP3, NFATC1, MAPK14, MTOR, CCNA2, IL1A, IL6, CDK4, CDK2, CDK1, MDM2, RAF1, TP53
KEGG_PATHWAY	hsa04151:PI3K-Akt signaling pathway	45	14.1956	1.04e-14	CHRM2, GSK3B, CDKN1A, CHRM1, HSP90AB1, ITGB3, PTEN, FASLG, RELA, EGFR, PIK3CG, CASP9, PPP2CA, IKBKB, PPP2CB, RXRA, ERBB3, CCND1, MYC, ERBB2, KDR, SPP1, AKT1, MAPK1, MCL1, CHUK, EGF, NOS3, INSR, IGF2, FN1, PRKCA, IL2, MTOR, VEGFA, IL4, IL6, CDK4, CDK2, BCL2, MDM2, RAF1, MET, TP53, BCL2L1
KEGG_PATHWAY	hsa04115:p53 signaling pathway	22	6.94006	1.13e-14	CDKN1A, CDKN2A, IGFBP3, SERPINE1, PTEN, BBC3, CASP9, CCNB1, CASP8, CCND1, CDK4, CHEK2, CASP3, CHEK1, CDK2, MDM2, BCL2, CDK1, BAX, CYCS, TP53, BCL2L1
KEGG_PATHWAY	hsa04659:Th17 cell differentiation	25	7.88644	5.45e-14	HSP90AB1, AHR, HIF1A, RELA, IKBKB, RXRB, PPP3CA, MAPK8, RXRA, MAPK1, RXRG, TGFB1, CHUK, STAT1, STAT3, NFATC1, FOS, MAPK14, IL2, MTOR, IL4, NFKBIA, IL6, IFNG, IL1B
KEGG_PATHWAY	hsa05169:Epstein-Barr virus infection	33	10.4101	7.57e-14	RB1, CDKN1A, TNF, RELA, ICAM1, CASP9, IKBKB, MAPK8, CASP8, CCND1, MYC, CASP3, PSMD3, E2F1, E2F2, AKT1, MAP2K4, CHUK, STAT1, STAT3, MAPK14, NFKBIA, CCNA2, CXCL10, IL6, CDK4, CDK2, BCL2, MDM2, BAX, CYCS, TP53, CD44
KEGG_PATHWAY	hsa05225:Hepatocellular carcinoma	30	9.46372	1.25e-13	RB1, GSK3B, CDKN1A, GSTP1, PTEN, ELK1, EGFR, CCND1, MYC, E2F1, E2F2, AKT1, HMOX1, MAPK1, NQO1, GSTM2, GSTM1, TGFB1, CDKN2A, PRKCB, IGF2, PRKCA, MTOR, CDK4, BAX, RAF1, MET, TP53, BCL2L1, NFE2L2
KEGG_PATHWAY	hsa05145:Toxoplasmosis	25	7.88644	1.29e-13	XIAP, TNF, RELA, PIK3CG, CASP9, IKBKB, MAPK8, CASP8, CASP3, ALOX5, AKT1, MAPK1, IL10, TGFB1, NOS2, CHUK, STAT1, STAT3, MAPK14, NFKBIA, CD40LG, IFNG, BCL2, CYCS, BCL2L1
KEGG_PATHWAY	hsa04625:C-type lectin receptor signaling pathway	24	7.57098	2.08e-13	IL10, FCER1G, CHUK, STAT1, PRKCD, NFATC1, PTGS2, MAPK14, TNF, IL2, RELA, NFKBIA, IKBKB, PPP3CA, IL6, MAPK8, CASP8, IL1B, IRF1, MDM2, CASP1, AKT1, MAPK1, RAF1
